# Supplementary material for: A new machine learning method for rainfall classification: temporal random tree
Source: PeerJ Comput Sci. 2025 Jul 14;11:e3022. doi: 10.7717/peerj-cs.3022 (PMC12453857; doi:10.7717/peerj-cs.3022)
Supplement: Supplemental Information 1 [file peerj-cs-11-3022-s001.zip]

Archive with 1 entries (1 files):
- Raw_Data_WeatherAUS.csv
