# Supplementary material for: A new machine learning method for rainfall classification: temporal random tree
Source: PeerJ Comput Sci. 2025 Jul 14;11:e3022. doi: 10.7717/peerj-cs.3022 (PMC12453857; doi:10.7717/peerj-cs.3022)
Supplement: Supplemental Information 1 [file peerj-cs-11-3022-s001.zip › Raw_Data_WeatherAUS.csv]

Date	Location	MinTemp	MaxTemp	Rainfall	Evaporation	Sunshine	WindGustDir	WindGustSpeed	WindDir9am	WindDir3pm	WindSpeed9am	WindSpeed3pm	Humidity9am	Humidity3pm	Pressure9am	Pressure3pm	Cloud9am	Cloud3pm	Temp9am	Temp3pm	RainToday	RainTomorrow
2008-12-01	Albury	13.4	22.9	0.6	NA	NA	W	44	W	WNW	20	24	71	22	1007.7	1007.1	8	NA	16.9	21.8	No	No
2008-12-02	Albury	7.4	25.1	0	NA	NA	WNW	44	NNW	WSW	4	22	44	25	1010.6	1007.8	NA	NA	17.2	24.3	No	No
2008-12-03	Albury	12.9	25.7	0	NA	NA	WSW	46	W	WSW	19	26	38	30	1007.6	1008.7	NA	2	21	23.2	No	No
2008-12-04	Albury	9.2	28	0	NA	NA	NE	24	SE	E	11	9	45	16	1017.6	1012.8	NA	NA	18.1	26.5	No	No
2008-12-05	Albury	17.5	32.3	1	NA	NA	W	41	ENE	NW	7	20	82	33	1010.8	1006	7	8	17.8	29.7	No	No
2008-12-06	Albury	14.6	29.7	0.2	NA	NA	WNW	56	W	W	19	24	55	23	1009.2	1005.4	NA	NA	20.6	28.9	No	No
2008-12-07	Albury	14.3	25	0	NA	NA	W	50	SW	W	20	24	49	19	1009.6	1008.2	1	NA	18.1	24.6	No	No
2008-12-08	Albury	7.7	26.7	0	NA	NA	W	35	SSE	W	6	17	48	19	1013.4	1010.1	NA	NA	16.3	25.5	No	No
2008-12-09	Albury	9.7	31.9	0	NA	NA	NNW	80	SE	NW	7	28	42	9	1008.9	1003.6	NA	NA	18.3	30.2	No	Yes
2008-12-10	Albury	13.1	30.1	1.4	NA	NA	W	28	S	SSE	15	11	58	27	1007	1005.7	NA	NA	20.1	28.2	Yes	No
2008-12-11	Albury	13.4	30.4	0	NA	NA	N	30	SSE	ESE	17	6	48	22	1011.8	1008.7	NA	NA	20.4	28.8	No	Yes
2008-12-12	Albury	15.9	21.7	2.2	NA	NA	NNE	31	NE	ENE	15	13	89	91	1010.5	1004.2	8	8	15.9	17	Yes	Yes
2008-12-13	Albury	15.9	18.6	15.6	NA	NA	W	61	NNW	NNW	28	28	76	93	994.3	993	8	8	17.4	15.8	Yes	Yes
2008-12-14	Albury	12.6	21	3.6	NA	NA	SW	44	W	SSW	24	20	65	43	1001.2	1001.8	NA	7	15.8	19.8	Yes	No
2008-12-15	Albury	8.4	24.6	0	NA	NA	NA	NA	S	WNW	4	30	57	32	1009.7	1008.7	NA	NA	15.9	23.5	No	NA
2008-12-16	Albury	9.8	27.7	NA	NA	NA	WNW	50	NA	WNW	NA	22	50	28	1013.4	1010.3	0	NA	17.3	26.2	NA	No
2008-12-17	Albury	14.1	20.9	0	NA	NA	ENE	22	SSW	E	11	9	69	82	1012.2	1010.4	8	1	17.2	18.1	No	Yes
2008-12-18	Albury	13.5	22.9	16.8	NA	NA	W	63	N	WNW	6	20	80	65	1005.8	1002.2	8	1	18	21.5	Yes	Yes
2008-12-19	Albury	11.2	22.5	10.6	NA	NA	SSE	43	WSW	SW	24	17	47	32	1009.4	1009.7	NA	2	15.5	21	Yes	No
2008-12-20	Albury	9.8	25.6	0	NA	NA	SSE	26	SE	NNW	17	6	45	26	1019.2	1017.1	NA	NA	15.8	23.2	No	No
2008-12-21	Albury	11.5	29.3	0	NA	NA	S	24	SE	SE	9	9	56	28	1019.3	1014.8	NA	NA	19.1	27.3	No	No
2008-12-22	Albury	17.1	33	0	NA	NA	NE	43	NE	N	17	22	38	28	1013.6	1008.1	NA	1	24.5	31.6	No	No
2008-12-23	Albury	20.5	31.8	0	NA	NA	WNW	41	W	W	19	20	54	24	1007.8	1005.7	NA	NA	23.8	30.8	No	No
2008-12-24	Albury	15.3	30.9	0	NA	NA	N	33	ESE	NW	6	13	55	23	1011	1008.2	5	NA	20.9	29	No	No
2008-12-25	Albury	12.6	32.4	0	NA	NA	W	43	E	W	4	19	49	17	1012.9	1010.1	NA	NA	21.5	31.2	No	No
2008-12-26	Albury	16.2	33.9	0	NA	NA	WSW	35	SE	WSW	9	13	45	19	1010.9	1007.6	NA	1	23.2	33	No	No
2008-12-27	Albury	16.9	33	0	NA	NA	WSW	57	NA	W	0	26	41	28	1006.8	1003.6	NA	1	26.6	31.2	No	No
2008-12-28	Albury	20.1	32.7	0	NA	NA	WNW	48	N	WNW	13	30	56	15	1005.2	1001.7	NA	NA	24.6	32.1	No	No
2008-12-29	Albury	19.7	27.2	0	NA	NA	WNW	46	NW	WSW	19	30	49	22	1004.8	1004.2	NA	NA	21.6	26.1	No	Yes
2008-12-30	Albury	12.5	24.2	1.2	NA	NA	WNW	50	WSW	SW	11	22	78	70	1005.6	1003.4	8	8	12.5	18.2	Yes	No
2008-12-31	Albury	12	24.4	0.8	NA	NA	W	39	WNW	WNW	17	17	48	28	1006.1	1005.1	1	NA	16.9	22.7	No	No
2009-01-01	Albury	11.3	26.5	0	NA	NA	WNW	56	W	WNW	19	31	46	26	1004.5	1003.2	NA	NA	19.7	25.7	No	No
2009-01-02	Albury	9.6	23.9	0	NA	NA	W	41	WSW	SSW	19	11	44	22	1014.4	1013.1	NA	NA	14.9	22.1	No	No
2009-01-03	Albury	10.5	28.8	0	NA	NA	SSE	26	SSE	E	11	7	43	22	1018.7	1014.8	NA	NA	17.1	26.5	No	No
2009-01-04	Albury	12.3	34.6	0	NA	NA	WNW	37	SSE	NW	6	17	41	12	1015.1	1010.3	NA	NA	20.7	33.9	No	No
2009-01-05	Albury	12.9	35.8	0	NA	NA	WNW	41	ENE	NW	6	26	41	9	1012.6	1009.2	NA	NA	22.4	34.4	No	No
2009-01-06	Albury	13.7	37.9	0	NA	NA	W	52	SE	WNW	4	26	33	8	1010.9	1006.7	NA	NA	23.1	36.8	No	No
2009-01-07	Albury	16.1	38.9	0	NA	NA	W	57	E	W	6	30	34	12	1007	1002.7	NA	NA	25.2	38.4	No	No
2009-01-08	Albury	14	28.3	0	NA	NA	W	48	W	WSW	17	24	43	15	1011.9	1010.9	NA	NA	17.9	27.6	No	No
2009-01-09	Albury	12.5	28.4	0	NA	NA	NE	37	SSE	S	20	9	38	16	1017.8	1013.7	NA	NA	17.2	26.6	No	No
2009-01-10	Albury	17	30.8	0	NA	NA	NE	37	NNE	E	15	11	36	24	1013.4	1008.1	NA	NA	20.2	29.3	No	No
2009-01-11	Albury	16.9	32	0	NA	NA	S	31	SSE	N	13	17	52	31	1009.9	1006.8	NA	NA	22.8	30	No	No
2009-01-12	Albury	17.3	34.7	0	NA	NA	SW	35	SE	WSW	7	15	48	16	1014.1	1012.1	NA	NA	24.2	33.2	No	No
2009-01-13	Albury	17.2	37.7	0	NA	NA	NNW	35	SE	NW	7	17	51	19	1015.7	1010.9	NA	NA	24.3	35.7	No	No
2009-01-14	Albury	17.4	43	0	NA	NA	NW	39	SSE	SSW	7	17	40	8	1011.6	1006.9	NA	NA	25.6	41.5	No	No
2009-01-15	Albury	19.8	32.7	0	NA	NA	WNW	44	W	W	20	28	34	28	1008.4	1009.2	NA	NA	27.6	27.1	No	No
2009-01-16	Albury	14.9	26.7	0	NA	NA	SW	56	WSW	SW	20	31	46	20	1014.1	1012.7	NA	NA	18	25.5	No	No
2009-01-17	Albury	10.5	28.4	0	NA	NA	SE	33	SE	SW	19	11	35	16	1019.7	1017.4	NA	NA	16	25.8	No	No
2009-01-18	Albury	11.3	32.2	0	NA	NA	WNW	28	ENE	SSW	17	15	34	17	1019.7	1016.2	NA	NA	20.9	30.5	No	No
2009-01-19	Albury	13.9	36.6	0	NA	NA	WNW	39	SSE	NNE	2	15	39	10	1015.8	1010.6	NA	NA	22	34.4	No	No
2009-01-20	Albury	18.6	39.9	0	NA	NA	NNW	61	SSE	WNW	9	20	36	21	1010.1	1004.8	NA	NA	26.8	37.7	No	No
2009-01-21	Albury	19.3	38.1	0.8	NA	NA	NNW	61	NE	WSW	15	17	48	17	1009.6	1005.9	NA	NA	27.3	36.1	No	No
2009-01-22	Albury	24.4	34	0.6	NA	NA	NW	98	N	NNW	26	48	60	39	1005.3	997.8	4	1	26.1	33.1	No	Yes
2009-01-23	Albury	18.8	35.2	6.4	NA	NA	WNW	52	S	NW	6	28	43	28	1007.9	1003.9	NA	NA	22.8	33	Yes	No
2009-01-24	Albury	20.8	30.6	0	NA	NA	W	54	W	W	30	28	41	21	1005.4	1007.6	NA	NA	23.3	29.7	No	No
2009-01-25	Albury	14	34.3	0	NA	NA	WSW	24	ESE	SSE	7	13	44	10	1016.5	1014.6	NA	NA	21.2	32.1	No	No
2009-01-26	Albury	15.7	38.4	0	NA	NA	S	33	SSE	WSW	7	7	48	12	1017.7	1014.6	NA	NA	23.4	36.5	No	No
2009-01-27	Albury	18.5	38.2	0	NA	NA	NNE	31	SE	NNW	9	17	48	25	1017.8	1014.1	NA	NA	25.8	36.2	No	No
2009-01-28	Albury	20.4	40.7	0	NA	NA	N	37	E	NNE	7	13	45	15	1014.9	1011.6	NA	NA	28.2	39.2	No	No
2009-01-29	Albury	21.8	41.5	0	NA	NA	SW	24	ESE	S	6	11	38	13	1015.7	1011.8	NA	NA	29	40.1	No	No
2009-01-30	Albury	22.3	42.9	0	NA	NA	NNE	28	ESE	SE	9	11	37	11	1014.6	1010.2	NA	NA	29.2	41.2	No	No
2009-01-31	Albury	22	42.7	0	NA	NA	ESE	48	ESE	SW	4	4	33	11	1014.2	1010.5	NA	NA	29.9	42	No	No
2009-02-01	Albury	28	43.1	0	NA	NA	SW	83	SE	E	15	9	27	9	1012.5	1008.7	NA	NA	32.4	41.9	No	No
2009-02-02	Albury	24.4	38.3	0.2	NA	NA	SW	56	NE	NW	19	7	32	21	1011.7	1007.4	NA	NA	28.8	37.1	No	No
2009-02-03	Albury	21.5	37.7	0	NA	NA	NA	NA	N	NA	13	9	51	21	1009.2	1005.7	NA	NA	27.2	36.2	No	No
2009-02-04	Albury	21.7	36.9	0	NA	NA	NA	NA	NA	NA	11	11	53	26	1008.8	1004.7	NA	NA	25.5	35.2	No	No
2009-02-05	Albury	21.5	41.2	0	NA	NA	WSW	35	SSE	S	7	19	48	15	1005.9	1002.6	NA	NA	26.5	39.7	No	No
2009-02-06	Albury	23.5	42.2	0	NA	NA	W	37	SE	W	6	15	39	8	1008	1005	NA	NA	28.7	41.6	No	No
2009-02-07	Albury	22.3	44.8	0	NA	NA	NNW	59	SE	NW	9	33	36	11	1008.2	1003.8	NA	NA	29.6	43.4	No	No
2009-02-08	Albury	28.3	40.2	0	NA	NA	NW	52	N	W	9	22	20	19	1007	1006.5	NA	5	34.5	38.5	No	No
2009-02-09	Albury	18.4	31.2	0.4	NA	NA	SE	37	SW	WSW	7	11	66	31	1009.3	1007.8	7	8	18.7	29.4	No	No
2009-02-10	Albury	14.9	27.3	0	NA	NA	SSE	41	SSE	SE	20	13	50	30	1011.6	1008.5	NA	1	17.4	25.8	No	No
2009-02-11	Albury	13.5	26.7	0	NA	NA	SSE	46	SSE	E	19	11	45	24	1012.8	1011.1	NA	NA	16.7	24.9	No	No
2009-02-12	Albury	16.1	21.6	0	NA	NA	SE	46	SSE	NE	11	15	58	69	1017	1017.3	2	8	17	17.3	No	Yes
2009-02-13	Albury	14.6	29	3	NA	NA	SSE	41	SE	SSE	26	24	41	21	1023.3	1019.7	NA	NA	18	27.6	Yes	No
2009-02-14	Albury	12.4	29.2	0	NA	NA	NE	39	S	NA	7	0	37	18	1022.5	1016.4	NA	NA	18.3	28.5	No	No
2009-02-15	Albury	13.3	31.3	0	NA	NA	NNE	41	SSE	SSW	7	15	50	23	1016.2	1012.8	NA	NA	19.2	29.2	No	No
2009-02-16	Albury	17.2	31.1	0	NA	NA	E	35	SE	ESE	17	11	43	22	1017.7	1013.8	NA	NA	21.4	29.5	No	No
2009-02-17	Albury	12.5	28.8	0	NA	NA	N	31	SSE	ENE	7	11	46	17	1017.2	1013.5	NA	NA	18	27	No	No
2009-02-18	Albury	18	32	0	NA	NA	NW	31	ENE	SW	4	13	44	22	1012.4	1007.5	NA	NA	22.1	30.7	No	No
2009-02-19	Albury	16.2	34	0	NA	NA	WSW	48	SE	WSW	4	22	53	16	1007.8	1004.5	NA	NA	21	32.7	No	No
2009-02-20	Albury	18.7	29.1	0	NA	NA	SSW	41	NNW	SSE	7	17	45	39	1010.1	1010.8	NA	NA	21.5	26.8	No	No
2009-02-21	Albury	13.7	31.7	0	NA	NA	SSE	28	SSE	S	2	9	63	19	1012.5	1010.4	NA	NA	19.3	29.8	No	No
2009-02-22	Albury	15.5	33.2	0	NA	NA	NW	31	S	WNW	11	15	49	23	1015.6	1012.4	NA	NA	20.9	31.3	No	No
2009-02-23	Albury	14.3	34	0	NA	NA	NW	70	SE	NW	6	22	48	10	1013	1009.2	NA	NA	20.7	33.4	No	No
2009-02-24	Albury	12.9	29.6	0	NA	NA	WNW	46	SW	WNW	7	24	54	14	1014	1012.7	6	7	18.7	28.6	No	No
2009-02-25	Albury	8.9	31.9	0	NA	NA	WNW	43	NA	WSW	0	17	49	16	1016.6	1013.4	7	7	15	29.3	No	No
2009-02-26	Albury	15	32.7	0	NA	NA	ESE	26	ESE	S	15	2	43	19	1017.8	1015	NA	NA	20.7	30.5	No	No
2009-02-27	Albury	15.4	32.6	0	NA	NA	W	24	NA	S	0	6	53	25	1016.2	1012.6	NA	NA	20	30.8	No	No
2009-02-28	Albury	16	34.5	0	NA	NA	WSW	44	E	NA	6	NA	44	14	1007.5	1004.6	NA	NA	22.2	33.6	No	No
2009-03-01	Albury	12.8	30.3	0	NA	NA	W	30	W	WSW	4	13	53	27	1010.5	1008.7	NA	NA	17.3	28.1	No	No
2009-03-02	Albury	13.2	31.9	0	NA	NA	NNW	35	S	ENE	6	9	53	25	1014.1	1011.6	NA	NA	18	29.8	No	No
2009-03-03	Albury	18	31.1	0	NA	NA	WNW	52	NE	NNE	15	26	58	35	1014.7	1009	5	NA	23	29.2	No	No
2009-03-04	Albury	13.8	22.1	0.2	NA	NA	WNW	57	W	WNW	26	33	57	26	1014.5	1013.1	NA	NA	15.6	21.9	No	No
2009-03-05	Albury	11.5	22	0	NA	NA	SW	50	WSW	W	19	33	60	33	1013.7	1011.8	NA	NA	13.9	21.4	No	No
2009-03-06	Albury	7.6	24	0	NA	NA	WSW	30	NA	WNW	0	13	52	23	1014.5	1012	NA	NA	12.6	22	No	No
2009-03-07	Albury	8.3	27.9	0	NA	NA	W	37	S	W	4	20	58	22	1015.2	1012.4	NA	NA	13.3	27	No	No
2009-03-08	Albury	11	30.2	0	NA	NA	SSE	24	E	SSE	7	11	54	20	1017	1014.7	NA	NA	17.6	28.8	No	No
2009-03-09	Albury	13.8	31.8	0	NA	NA	NNE	24	SSE	NE	6	17	49	28	1019.7	1015.9	NA	NA	18.6	30.5	No	No
2009-03-10	Albury	15.5	32	0	NA	NA	NE	50	ESE	E	2	4	51	25	1019.5	1016.2	NA	NA	20.1	30.8	No	Yes
2009-03-11	Albury	18.4	30.5	1.2	NA	NA	NE	44	NE	N	15	19	57	23	1021.3	1018	NA	NA	21.5	29.6	Yes	No
2009-03-12	Albury	20.9	25.7	0	NA	NA	W	37	ENE	S	11	9	52	90	1019.5	1018.9	NA	8	22.2	18.8	No	Yes
2009-03-13	Albury	17.1	25.8	5.8	NA	NA	ENE	31	NA	S	0	13	82	68	1017.4	1014.7	8	NA	19	23.8	Yes	Yes
2009-03-14	Albury	16.4	27	3	NA	NA	SW	69	E	N	9	22	82	74	1012.7	1008	NA	4	19.9	19.7	Yes	Yes
2009-03-15	Albury	10	19.7	11.6	NA	NA	WNW	39	W	NW	11	17	62	41	1013.4	1012	NA	8	12.7	18.3	Yes	No
2009-03-16	Albury	8.8	21.9	0	NA	NA	W	39	S	WNW	2	20	78	34	1013.3	1011.6	NA	6	12.2	20.5	No	No
2009-03-17	Albury	8.4	25.3	0	NA	NA	WNW	35	SSE	WSW	9	17	78	34	1015.6	1013.2	NA	NA	12.1	23.9	No	No
2009-03-18	Albury	9.3	28	0	NA	NA	NW	52	SSE	NW	6	11	76	19	1017.4	1013.9	NA	NA	14.7	27.2	No	No
2009-03-19	Albury	11.3	30.1	0	NA	NA	WSW	24	S	SW	6	7	56	15	1016.3	1013.6	NA	NA	14.7	29.3	No	No
2009-03-20	Albury	11.5	33.5	0	NA	NA	SSE	22	NE	N	7	7	50	13	1016.5	1013.6	NA	NA	17.4	32.6	No	No
2009-03-21	Albury	13.8	33.6	0	NA	NA	NNW	28	NA	NNE	0	11	47	17	1017	1013.1	NA	2	18.8	33.5	No	No
2009-03-22	Albury	14.6	30	0	NA	NA	NE	37	E	NNE	4	19	56	30	1014.8	1012.7	3	1	18.1	29	No	No
2009-03-23	Albury	14.4	31.6	0	NA	NA	NW	37	NA	WNW	0	24	63	25	1013.7	1011.8	NA	NA	18.8	31.4	No	No
2009-03-24	Albury	10.8	31.9	0	NA	NA	S	48	SSE	WNW	6	20	62	20	1016.5	1014.4	NA	NA	15.4	30.7	No	No
2009-03-25	Albury	15.4	22.3	0.4	NA	NA	ENE	30	SSE	SSE	11	9	69	78	1017.4	1019.2	8	8	18.3	19.6	No	Yes
2009-03-26	Albury	13.3	29.8	1.8	NA	NA	WSW	33	NA	WNW	0	20	87	26	1019.1	1017.2	NA	6	16.2	29.2	Yes	No
2009-03-27	Albury	10.1	27.6	0	NA	NA	WNW	43	NA	W	0	11	63	30	1023	1020.7	NA	NA	16.5	26.8	No	No
2009-03-28	Albury	9.1	28.9	0	NA	NA	NNW	24	N	N	2	17	60	26	1023.8	1020.6	NA	NA	14	27.7	No	No
2009-03-29	Albury	10.4	31.2	0	NA	NA	S	22	NA	SE	0	6	60	18	1022.4	1019.1	NA	NA	16	29.9	No	No
2009-03-30	Albury	13.4	30.4	0	NA	NA	ENE	22	NA	SE	0	9	57	16	1023	1019.5	NA	NA	17.2	29.2	No	No
2009-03-31	Albury	12.3	29.9	0	NA	NA	WSW	26	S	SSW	2	13	61	25	1023.2	1019.5	NA	NA	17.1	28.6	No	No
2009-04-01	Albury	12.2	30.6	0	NA	NA	SE	22	NA	ENE	0	6	59	22	1022.6	1019.4	NA	NA	16.6	29.5	No	No
2009-04-02	Albury	14.3	32.1	0	NA	NA	NE	28	NA	ENE	0	11	59	30	1022.6	1018.4	NA	NA	18.4	30.9	No	Yes
2009-04-03	Albury	18.4	28.1	8.6	NA	NA	W	98	E	NNE	7	17	92	49	1018.8	1012.9	8	6	19	27.4	Yes	Yes
2009-04-04	Albury	10.7	21.4	12.6	NA	NA	W	43	NA	WSW	0	13	60	33	1019.8	1019.3	NA	NA	13.9	20.3	Yes	No
2009-04-05	Albury	7.8	21.7	0	NA	NA	WSW	31	E	NW	6	19	72	37	1020.4	1016.5	NA	NA	12.9	21.2	No	No
2009-04-06	Albury	8.1	21.4	0	NA	NA	W	35	SSE	WSW	13	19	58	20	1021.8	1019.6	NA	NA	13.8	20.9	No	No
2009-04-07	Albury	7.5	22.5	0	NA	NA	SE	28	S	S	7	7	55	27	1026.7	1023.5	NA	NA	13.3	21.6	No	No
2009-04-08	Albury	8.2	24	0	NA	NA	SSE	17	SSE	SSE	7	13	60	30	1027.1	1023.4	NA	NA	13.8	23.5	No	No
2009-04-09	Albury	8.1	25.7	0	NA	NA	ENE	22	ESE	S	9	13	67	27	1024.2	1019.6	NA	NA	15.1	25	No	No
2009-04-10	Albury	11.6	26.7	0	NA	NA	W	48	SE	NE	6	11	59	42	1021.5	1017.7	8	7	16.4	24.3	No	Yes
2009-04-11	Albury	13	24.9	8.4	NA	NA	W	46	S	E	6	11	75	47	1024.4	1020.3	8	6	18	24.4	Yes	Yes
2009-04-12	Albury	13.5	24.2	6.2	NA	NA	WSW	20	NA	SE	0	6	88	52	1024.1	1020.8	8	NA	15.4	23.1	Yes	No
2009-04-13	Albury	9.9	25.4	0	NA	NA	NNE	19	ENE	SSW	4	7	65	35	1023	1018.7	NA	NA	16.1	25	No	No
2009-04-14	Albury	12.2	25	0	NA	NA	WNW	30	NA	W	0	15	68	39	1016.3	1011.6	6	NA	16.2	24.6	No	No
2009-04-15	Albury	10.7	21.9	0	NA	NA	W	63	NW	W	26	31	44	27	1008.2	1009.8	2	NA	20.5	18.9	No	No
2009-04-16	Albury	3.5	20	0	NA	NA	W	31	NA	WNW	0	13	65	30	1016.3	1012.8	NA	NA	9.6	19.4	No	No
2009-04-17	Albury	6.6	21.6	0	NA	NA	WNW	26	ENE	W	6	11	59	39	1018.5	1016.8	5	1	12.6	21.6	No	No
2009-04-18	Albury	7	23.4	0	NA	NA	W	24	SSE	W	2	17	73	37	1022.8	1019.3	NA	NA	12.4	22.9	No	No
2009-04-19	Albury	11.2	23.9	0	NA	NA	SE	31	SE	SE	13	15	54	33	1022.7	1019.6	NA	NA	18	23.6	No	No
2009-04-20	Albury	7.4	22	0	NA	NA	SSE	28	SE	SE	2	7	58	29	1023.6	1020	NA	NA	14.1	21.3	No	No
2009-04-21	Albury	5.7	21.4	0	NA	NA	ESE	17	ENE	SSE	6	7	68	39	1025.2	1020.9	NA	NA	12.2	20.9	No	No
2009-04-22	Albury	6.2	22.7	0	NA	NA	ESE	17	NA	SW	0	7	73	33	1026	1021.6	NA	NA	11.2	22.3	No	No
2009-04-23	Albury	6	22.9	0	NA	NA	NE	33	NA	NE	0	20	68	34	1021.3	1015.7	NA	NA	12.9	22.6	No	No
2009-04-24	Albury	10.6	16.2	0	NA	NA	WNW	39	ESE	NNE	7	4	74	86	1008.9	1002.4	8	8	14.9	15.1	No	Yes
2009-04-25	Albury	12.9	15.8	20	NA	NA	W	70	WNW	NNW	19	15	83	89	1004.8	1000.9	8	8	13.3	14.5	Yes	Yes
2009-04-26	Albury	8.6	12.9	21	NA	NA	NNW	63	NW	WNW	26	31	77	62	1004	1003.3	8	8	9.5	11.6	Yes	Yes
2009-04-27	Albury	4.5	11.5	3.2	NA	NA	NW	26	N	NNW	9	13	82	79	1013.8	1013.5	8	8	7.6	9.4	Yes	Yes
2009-04-28	Albury	7.6	14.5	4.8	NA	NA	WNW	35	W	W	15	20	83	48	1018	1018.3	8	1	10.1	14	Yes	No
2009-04-29	Albury	5.4	12.2	0	NA	NA	SSE	19	SE	SSE	9	7	62	46	1023.1	1020.9	NA	8	8.2	12.1	No	No
2009-04-30	Albury	2.1	16.5	0	NA	NA	SW	19	NA	SW	0	7	70	38	1023.4	1021.5	NA	NA	7.9	16.1	No	No
2009-05-01	Albury	1.8	17	0	NA	NA	SW	19	NA	WSW	0	7	77	44	1026	1023.2	NA	NA	7.2	16.3	No	No
2009-05-02	Albury	7.2	19.2	0	NA	NA	SW	22	ENE	W	7	6	81	49	1026.9	1024	8	4	10.1	19.1	No	No
2009-05-03	Albury	4.6	18.9	0	NA	NA	S	15	N	SSE	4	7	75	51	1028.7	1025.9	NA	NA	10.6	18.5	No	No
2009-05-04	Albury	4.2	19.1	0	NA	NA	W	19	ENE	WSW	6	13	86	44	1029.8	1027.3	NA	NA	9.6	18.8	No	No
2009-05-05	Albury	5.2	18.8	0	NA	NA	ESE	15	NA	SE	0	7	71	47	1031.4	1028.1	NA	NA	10.3	18.4	No	No
2009-05-06	Albury	4.1	19.3	0	NA	NA	SW	20	ENE	WNW	6	7	82	49	1028.5	1024.6	NA	NA	10	19.2	No	No
2009-05-07	Albury	3.2	18.4	0	NA	NA	SW	20	SE	WNW	6	11	86	49	1026.2	1023.6	NA	NA	8.3	18.2	No	No
2009-05-08	Albury	4.3	19	0	NA	NA	W	15	NA	W	0	9	68	36	1028.8	1025.8	NA	NA	11	18.5	No	No
2009-05-09	Albury	3.7	20.5	0	NA	NA	W	17	NA	WSW	0	7	78	45	1026	1021.8	NA	NA	9.4	20.2	No	No
2009-05-10	Albury	5.4	19.5	0	NA	NA	SE	17	NA	SE	0	7	69	40	1025.1	1022.3	NA	NA	11.7	19.1	No	No
2009-05-11	Albury	4.3	17.7	0	NA	NA	ESE	15	NNW	S	6	7	89	53	1025.6	1022.2	8	NA	8.5	17.7	No	No
2009-05-12	Albury	3.6	18.5	0	NA	NA	W	26	ENE	WNW	4	17	81	49	1022.3	1018.5	NA	NA	9.1	18	No	No
2009-05-13	Albury	3.6	15.1	0	NA	NA	WNW	28	SE	W	4	17	86	61	1018.4	1015.7	NA	8	7.5	14.6	No	No
2009-05-14	Albury	6.9	16.3	0	NA	NA	WNW	35	WNW	WNW	17	19	77	59	1015.3	1013.1	8	8	10.3	15.3	No	No
2009-05-15	Albury	10.3	16.6	0	NA	NA	WNW	54	NW	NW	13	19	82	63	1015	1011	8	7	12.9	15.9	No	Yes
2009-05-16	Albury	12.4	16.4	1.8	NA	NA	W	52	W	WSW	22	24	82	54	1011.8	1013.4	8	8	13	14.5	Yes	No
2009-05-17	Albury	3	15.6	0	NA	NA	W	20	E	E	6	9	83	61	1022.5	1019.3	4	NA	7	14.7	No	No
2009-05-18	Albury	2.6	19.7	0	NA	NA	E	13	NA	ENE	0	4	82	34	1024.7	1021.2	NA	NA	8.8	18.7	No	No
2009-05-19	Albury	3.7	19.1	0	NA	NA	SSE	19	NA	SSE	0	11	87	51	1023.6	1019.9	NA	NA	7.4	18.9	No	No
2009-05-20	Albury	5.1	18.6	0	NA	NA	E	13	SSE	ENE	2	9	75	57	1022.8	1020.5	7	7	12.4	18	No	No
2009-05-21	Albury	4.4	19.8	0	NA	NA	SE	20	NA	SE	0	7	81	48	1025.2	1022.3	NA	NA	9.4	19.1	No	No
2009-05-22	Albury	4.7	19.8	0	NA	NA	SE	24	S	SE	4	19	75	43	1025.2	1021.4	NA	NA	10.1	19.6	No	No
2009-05-23	Albury	6.2	22.9	0	NA	NA	E	30	NE	SE	6	9	71	37	1022.2	1019.4	NA	NA	11.9	21.7	No	No
2009-05-24	Albury	6.7	21.1	0	NA	NA	SE	20	NA	SE	0	11	69	43	1025	1022.1	NA	NA	12.5	20.8	No	No
2009-05-25	Albury	9.3	20.3	0	NA	NA	NE	31	SE	NE	9	22	77	50	1024.6	1019.7	2	8	11.6	19.5	No	Yes
2009-05-26	Albury	11.6	18.1	4.2	NA	NA	E	19	E	SSE	2	6	97	74	1021.4	1019.2	8	3	13.6	17.4	Yes	No
2009-05-27	Albury	8	16.2	0.8	NA	NA	W	20	NA	WSW	0	11	99	58	1021.7	1019.3	8	NA	10.1	15.6	No	No
2009-05-28	Albury	2.6	15.7	0	NA	NA	SSE	13	NA	S	0	2	91	48	1023.4	1021.6	NA	NA	7.1	15.3	No	No
2009-05-29	Albury	2.2	16.5	0	NA	NA	ESE	33	NA	SE	0	19	67	44	1025.6	1024	NA	NA	10.2	15.9	No	No
2009-05-30	Albury	2.2	16.8	0	NA	NA	SE	26	NA	SE	0	15	65	44	1030.3	1028.5	NA	NA	9.6	16.7	No	No
2009-05-31	Albury	1.7	17.1	0	NA	NA	NW	44	NA	SE	0	9	73	46	1034.1	1029.9	NA	NA	8	16.8	No	Yes
2009-06-01	Albury	8	14.3	1.2	NA	NA	SE	13	NA	NA	0	0	88	75	1031.9	1029.2	8	8	9.2	14	Yes	Yes
2009-06-02	Albury	8.4	13.4	1.4	NA	NA	SE	13	NA	ESE	0	7	78	75	1029.3	1026.2	8	8	10.6	13.4	Yes	Yes
2009-06-03	Albury	10.6	14.3	4.8	NA	NA	SE	13	ENE	SE	6	9	85	97	1023.5	1020.4	8	8	12.4	13	Yes	Yes
2009-06-04	Albury	8.9	17.4	8	NA	NA	ENE	13	NW	E	2	4	99	58	1021	1017.5	8	7	11.3	16.5	Yes	No
2009-06-05	Albury	2.8	16.1	0	NA	NA	W	20	NNE	W	4	11	86	57	1017.9	1015.1	NA	NA	7.6	15.6	No	No
2009-06-06	Albury	1.7	10.5	0.2	NA	NA	ESE	11	E	NA	4	0	99	91	1015.2	1011.1	8	8	4.7	10.2	No	Yes
2009-06-07	Albury	4.7	11.6	14.4	NA	NA	NNW	30	NNW	NNW	6	17	93	80	1007.5	1006.3	8	8	10	11.5	Yes	Yes
2009-06-08	Albury	9	12	4.6	NA	NA	WNW	33	WNW	WNW	9	26	88	79	1009.6	1008.7	8	8	10.3	11.4	Yes	Yes
2009-06-09	Albury	6.3	8.8	2	NA	NA	W	43	NNW	WNW	13	13	92	95	1011.1	1008.3	8	8	6.8	7.9	Yes	Yes
2009-06-10	Albury	3	10.5	5.6	NA	NA	WNW	37	W	WSW	15	22	77	56	1017.6	1018.4	NA	4	4.9	9.7	Yes	No
2009-06-11	Albury	-2	9.6	0	NA	NA	SE	13	NA	ESE	0	6	84	72	1025.1	1023	NA	1	2.2	8.8	No	No
2009-06-12	Albury	-1.3	8.2	0	NA	NA	ESE	15	E	SSE	6	6	99	72	1025.7	1022.2	8	7	1.9	7.9	No	No
2009-06-13	Albury	1.8	12.4	0	NA	NA	ENE	28	E	NE	4	15	86	60	1018.3	1013	NA	4	5.9	12.1	No	No
2009-06-14	Albury	2	15.8	0	NA	NA	NNE	24	NA	NE	0	11	82	49	1011.8	1009.3	NA	NA	6.5	15.5	No	No
2009-06-15	Albury	0.5	14.9	0.4	NA	NA	ESE	13	NNE	NA	2	0	99	63	1013.9	1012.8	NA	NA	5.4	13.9	No	No
2009-06-16	Albury	1.2	17.7	0	NA	NA	SE	17	NA	ESE	0	6	83	49	1022.3	1022.2	NA	NA	6.6	15.4	No	No
2009-06-17	Albury	0.6	15.9	0	NA	NA	WSW	13	NA	W	0	2	94	52	1029.7	1027.7	NA	NA	5.6	14.9	No	No
2009-06-18	Albury	0.5	14.7	0	NA	NA	N	11	N	NA	6	0	99	63	1031.6	1028.6	8	NA	4.7	14.5	No	No
2009-06-19	Albury	0.5	15.3	0	NA	NA	ESE	13	NE	SE	6	6	93	56	1030.8	1027.1	NA	NA	5.4	15.1	No	No
2009-06-20	Albury	0.9	17.3	0	NA	NA	NNE	28	NE	NE	4	17	85	56	1025.7	1020.6	7	8	7	16.7	No	Yes
2009-06-21	Albury	7	17	1.6	NA	NA	ENE	46	NW	ENE	4	20	99	71	1021.9	1018.6	1	1	8.3	16.4	Yes	Yes
2009-06-22	Albury	5	14.9	5.6	NA	NA	SE	19	SE	ENE	4	6	99	78	1020.7	1018.6	1	8	9.1	13.6	Yes	No
2009-06-23	Albury	3.9	15.5	0	NA	NA	W	35	ENE	SSE	11	7	99	70	1020.2	1016.4	8	6	8.3	15.2	No	Yes
2009-06-24	Albury	7.7	14.1	6	NA	NA	ESE	41	ESE	SE	7	9	81	65	1014.9	1012.7	8	5	9.6	13.7	Yes	No
2009-06-25	Albury	4.7	12.2	0	NA	NA	NNW	24	ESE	N	2	13	99	75	1015.5	1012.7	7	8	6.9	11.6	No	Yes
2009-06-26	Albury	6.9	13.7	4.4	NA	NA	SE	46	ESE	ESE	7	9	99	73	1011.6	1008.1	7	NA	8.4	13	Yes	No
2009-06-27	Albury	8.4	11.9	0	NA	NA	SSE	22	SE	SE	7	6	79	81	1007.8	1005.5	8	8	10.3	11.3	No	Yes
2009-06-28	Albury	9.3	12.3	5.4	NA	NA	W	22	WSW	NNW	9	11	98	76	1007.5	1006.6	7	8	9.8	12.3	Yes	Yes
2009-06-29	Albury	8.2	15.7	3.6	NA	NA	NE	26	NE	NNE	9	15	91	69	1011.4	1009.4	8	8	10.1	15.6	Yes	Yes
2009-06-30	Albury	9.1	16.1	2	NA	NA	NW	72	NE	NE	11	19	78	73	1007.6	1001	8	8	13.5	15.3	Yes	Yes
2009-07-01	Albury	8.3	13.3	8.4	NA	NA	NW	52	N	NW	20	22	85	68	1006.5	1005.2	8	5	9.5	13.1	Yes	Yes
2009-07-02	Albury	8.8	11.6	5	NA	NA	WNW	54	NW	WNW	19	19	88	74	1009.4	1006.8	8	4	8.8	11.4	Yes	Yes
2009-07-03	Albury	7.6	12	7.8	NA	NA	W	61	W	WSW	17	22	82	62	1008.6	1009.6	8	1	7.8	11.7	Yes	No
2009-07-04	Albury	5.7	13.2	0	NA	NA	WNW	39	WNW	WNW	15	24	91	76	1016.3	1014.9	8	8	7.9	12.6	No	No
2009-07-05	Albury	3.4	12.4	0	NA	NA	W	31	W	W	9	15	80	56	1019.9	1019	NA	NA	7	12	No	No
2009-07-06	Albury	0	12.1	0	NA	NA	ENE	19	NNE	WSW	7	7	99	65	1022.4	1020.4	8	NA	2.3	11.4	No	No
2009-07-07	Albury	-1.5	12.5	0	NA	NA	E	19	NA	ENE	0	7	91	46	1026	1024.6	NA	NA	2.4	12.4	No	No
2009-07-08	Albury	-1.7	13.8	0	NA	NA	E	17	NA	ESE	0	7	84	54	1030.4	1028.1	NA	NA	3.3	12.4	No	No
2009-07-09	Albury	-0.4	15	0.2	NA	NA	ESE	13	NA	SE	0	7	84	54	1032	1028.6	NA	NA	3.8	14.3	No	No
2009-07-10	Albury	0.1	13.5	0	NA	NA	E	13	NA	SSE	0	9	93	62	1028.7	1023.8	NA	NA	4.8	13.4	No	No
2009-07-11	Albury	4.8	13.3	0.6	NA	NA	NE	24	NA	NE	0	13	96	63	1020.5	1015.6	7	1	8.1	13.2	No	No
2009-07-12	Albury	8.1	16.5	0.6	NA	NA	NNW	33	SSE	NNW	7	19	77	53	1010.4	1007.7	2	6	11.6	15.4	No	No
2009-07-13	Albury	5.9	13.1	1	NA	NA	WNW	41	N	NNW	13	11	82	73	1007.6	1005.5	8	8	9	12.3	No	Yes
2009-07-14	Albury	6.9	11	6.8	NA	NA	W	30	N	SSW	9	9	94	75	1006.6	1005.8	8	8	7.5	10.1	Yes	Yes
2009-07-15	Albury	2.9	12.6	1.8	NA	NA	WSW	22	ENE	NA	4	0	99	57	1010.5	1009.9	8	NA	5.9	12.5	Yes	No
2009-07-16	Albury	-0.6	13.4	0	NA	NA	WNW	24	NA	WSW	0	9	95	57	1015.6	1014.5	NA	NA	3.8	12.8	No	No
2009-07-17	Albury	-0.3	14.4	0.2	NA	NA	N	17	NNE	SW	4	6	88	52	1022.4	1020.6	NA	NA	4.5	14.2	No	No
2009-07-18	Albury	-1	12	0	NA	NA	N	20	NA	N	0	11	98	64	1023	1019.5	7	5	3.2	11.2	No	No
2009-07-19	Albury	3.2	14.1	0.6	NA	NA	NNE	24	ESE	NE	7	11	94	65	1021.6	1019.8	8	8	7.8	13.5	No	No
2009-07-20	Albury	3.6	16.5	0.2	NA	NA	NW	39	NA	N	0	19	95	53	1023.1	1018.4	8	NA	7.1	16.3	No	No
2009-07-21	Albury	0.8	17.7	0	NA	NA	N	43	ENE	ENE	4	17	87	46	1019.7	1013.4	NA	NA	6.6	17.6	No	No
2009-07-22	Albury	6.6	12.3	0	NA	NA	W	44	ENE	NNW	7	20	74	81	1009.5	1006.2	7	8	11.3	10.2	No	Yes
2009-07-23	Albury	6	13.5	9.8	NA	NA	WNW	26	W	W	13	17	83	58	1015.1	1018.4	7	7	8.5	12.9	Yes	No
2009-07-24	Albury	-0.1	12.9	0	NA	NA	NW	22	NA	NNW	0	15	87	58	1027.3	1025.4	NA	2	3.7	11.6	No	No
2009-07-25	Albury	-0.3	12.2	0	NA	NA	NE	20	NA	NE	0	9	95	61	1026.8	1022.7	NA	NA	2.5	10.8	No	No
2009-07-26	Albury	2.1	9.8	0	NA	NA	SSE	13	NA	E	0	2	85	74	1018	1013.7	5	NA	4.4	9.6	No	No
2009-07-27	Albury	1.3	8.8	0	NA	NA	N	20	ENE	NNW	6	9	99	91	1019.9	1019.9	8	8	4.2	7.3	No	Yes
2009-07-28	Albury	4.2	12.7	3.8	NA	NA	WNW	31	NW	WNW	11	11	89	71	1024	1023.1	8	8	8.8	12	Yes	Yes
2009-07-29	Albury	8.3	13.2	2.4	NA	NA	WNW	24	NW	WSW	11	9	98	81	1026	1025.4	8	8	9.3	12.1	Yes	No
2009-07-30	Albury	3.3	12.1	0.2	NA	NA	NNW	22	NA	WNW	0	9	99	76	1025.8	1022.7	7	7	6.5	12	No	Yes
2009-07-31	Albury	6.5	14.5	5.2	NA	NA	W	35	W	WSW	19	22	81	61	1021.3	1021.5	5	8	11.6	12.7	Yes	No
2009-08-01	Albury	7.4	13.9	0.2	NA	NA	W	30	NA	WNW	0	15	99	70	1026.8	1025.3	7	3	8.9	13.3	No	No
2009-08-02	Albury	7.5	14.1	0.8	NA	NA	NNW	30	SW	NNW	2	17	94	65	1027.9	1024.8	1	6	10.5	13.3	No	No
2009-08-03	Albury	8.3	13.8	0.8	NA	NA	NNW	37	W	WNW	20	15	79	49	1023.1	1022.9	NA	NA	9.9	13.6	No	No
2009-08-04	Albury	3.2	14.7	0	NA	NA	SSE	17	NA	ENE	0	4	91	53	1021.7	1018.9	1	NA	5.7	14	No	Yes
2009-08-05	Albury	5.7	13.8	5.4	NA	NA	NNE	19	ENE	S	7	7	98	76	1022.2	1020.2	8	8	8.9	13.6	Yes	No
2009-08-06	Albury	5.1	17.1	0.4	NA	NA	N	35	NA	NE	0	19	99	58	1021.9	1016.7	7	NA	8	16.6	No	No
2009-08-07	Albury	8	13.9	0.8	NA	NA	WNW	57	WNW	WSW	35	33	79	47	1012.8	1015.6	8	8	9.8	13.7	No	Yes
2009-08-08	Albury	-0.8	12.9	4.2	NA	NA	WNW	24	E	WSW	6	6	78	50	1026.4	1023	NA	NA	4.4	12.3	Yes	No
2009-08-09	Albury	-1	12.2	0	NA	NA	ESE	15	S	E	2	7	91	48	1021.6	1018.5	NA	NA	2	12.1	No	No
2009-08-10	Albury	1.9	14.8	0.2	NA	NA	SE	20	SSE	SE	4	11	72	60	1018.6	1014.7	NA	NA	5.9	12.6	No	No
2009-08-11	Albury	5.9	17.7	0.4	NA	NA	NNE	43	E	NNW	19	22	62	59	1009	1008.6	1	1	14.8	15.6	No	Yes
2009-08-12	Albury	6.9	14.3	4.8	NA	NA	W	24	SSE	NW	6	13	99	74	1011.5	1010	8	8	9.1	13	Yes	No
2009-08-13	Albury	7.7	11.6	0.2	NA	NA	NW	22	NW	N	6	13	94	87	1015.7	1015.3	8	7	9.4	11.1	No	Yes
2009-08-14	Albury	6.8	15.2	1.2	NA	NA	WSW	22	NA	WNW	0	13	99	61	1021.1	1019.1	8	NA	9	14.7	Yes	No
2009-08-15	Albury	2.7	17.5	0.2	NA	NA	NNE	24	SE	NE	7	13	99	57	1021.2	1016.8	8	NA	6.7	17	No	Yes
2009-08-16	Albury	5.1	15.5	1.6	NA	NA	W	39	NE	ENE	11	11	79	70	1012.2	1006.4	8	8	11	14.3	Yes	Yes
2009-08-17	Albury	4.2	13.6	3.2	NA	NA	WNW	37	W	WNW	20	19	73	57	1018.2	1019.7	1	NA	9.8	12.8	Yes	No
2009-08-18	Albury	0.6	15.6	0	NA	NA	WNW	15	NA	S	0	6	85	58	1029.8	1027.2	NA	2	6	14.4	No	No
2009-08-19	Albury	1.6	16.4	0	NA	NA	E	17	NE	S	7	7	99	61	1027.7	1022.5	8	1	5.5	15.2	No	No
2009-08-20	Albury	5.5	18.4	0	NA	NA	N	22	ESE	N	6	13	78	51	1019.7	1014.3	NA	NA	11.1	17.3	No	No
2009-08-21	Albury	7.3	14.8	1	NA	NA	WNW	59	NNE	WSW	26	30	72	85	1004	1001.7	3	8	13.3	10.1	No	Yes
2009-08-22	Albury	0.2	14.1	6.6	NA	NA	NE	26	SE	NNE	9	13	90	57	1012	1009.6	NA	NA	5.8	12.9	Yes	Yes
2009-08-23	Albury	5.8	18.9	3.8	NA	NA	NNE	26	ENE	NNE	7	11	94	67	1011.5	1007.1	3	3	10.8	18.2	Yes	Yes
2009-08-24	Albury	8.9	17.1	1.2	NA	NA	WNW	63	NNW	NW	26	22	68	52	1004.1	1001	NA	NA	13.2	16.4	Yes	Yes
2009-08-25	Albury	7.1	12.8	2	NA	NA	W	85	W	NW	15	20	75	53	1009.6	1008.2	3	NA	7.7	11.7	Yes	Yes
2009-08-26	Albury	4.2	14.4	3.6	NA	NA	NW	43	NNW	NW	13	30	83	56	1016.1	1014.4	NA	8	6.9	13.6	Yes	No
2009-08-27	Albury	1.1	16.7	0.4	NA	NA	N	30	ENE	N	11	19	72	49	1018.5	1014.6	NA	NA	8.9	16.2	No	No
2009-08-28	Albury	1.1	18.6	0	NA	NA	NNW	24	ESE	E	7	11	87	51	1016.9	1013.3	NA	NA	7.2	17.6	No	Yes
2009-08-29	Albury	7.2	17.9	4.2	NA	NA	W	59	NE	W	20	19	81	80	1002.6	996.9	1	8	13	17.5	Yes	Yes
2009-08-30	Albury	6.3	11.1	13.4	NA	NA	WNW	56	W	W	26	20	77	57	1014.2	1015.2	8	8	6.7	10.7	Yes	Yes
2009-08-31	Albury	6.7	14.2	1.4	NA	NA	NW	39	NW	NW	19	22	90	72	1018.9	1016.8	7	5	9.7	13.9	Yes	Yes
2009-09-01	Albury	5.1	14.2	3	NA	NA	WNW	24	WNW	W	7	15	96	58	1023.2	1021.7	8	1	9.7	12.5	Yes	No
2009-09-02	Albury	1	16.8	0	NA	NA	ESE	24	ESE	E	9	9	82	45	1024.9	1020.2	NA	NA	7	16	No	No
2009-09-03	Albury	6.1	20.7	0	NA	NA	NE	43	SE	NE	4	24	80	54	1016.6	1010.8	NA	NA	10.2	20.3	No	Yes
2009-09-04	Albury	6.3	16.9	1.4	NA	NA	NW	35	ESE	WNW	6	13	85	58	1014.4	1012.3	1	NA	12.5	15.5	Yes	No
2009-09-05	Albury	2.1	15	0	NA	NA	WNW	30	ESE	NW	4	11	81	54	1019.5	1017.9	NA	6	8.6	14.9	No	No
2009-09-06	Albury	1.6	16.6	0	NA	NA	NE	37	SE	NE	9	20	79	47	1018.4	1011.4	NA	NA	8.3	15.4	No	No
2009-09-07	Albury	8.3	17.6	0	NA	NA	W	41	ENE	W	9	30	73	53	1005	1002.7	NA	NA	13.9	16.5	No	No
2009-09-08	Albury	5.7	16.5	0	NA	NA	W	46	W	WSW	7	30	90	59	1009.9	1009	5	4	9.4	15.3	No	No
2009-09-09	Albury	7.5	14.3	0	NA	NA	W	35	W	WNW	17	22	82	67	1012.8	1011.3	8	8	9.5	13.4	No	No
2009-09-10	Albury	2.6	NA	0	NA	NA	NA	NA	E	WNW	6	13	71	55	1017.8	1017.6	NA	6	9.7	14.3	No	NA
2009-09-11	Albury	NA	18.8	NA	NA	NA	N	31	SE	NNE	7	19	83	46	1022.2	1018.2	NA	NA	8.7	18.1	NA	No
2009-09-12	Albury	6.5	24.7	0	NA	NA	NE	39	SE	NE	6	22	70	39	1020	1015.4	NA	NA	13.2	24	No	No
2009-09-13	Albury	13.2	25.1	0	NA	NA	NNE	35	E	WNW	9	11	44	25	1017	1012.2	NA	NA	17.3	23.1	No	No
2009-09-14	Albury	4.3	17.8	0	NA	NA	SW	24	NE	NNW	2	6	60	29	1022.6	1019.9	NA	NA	10.9	17.1	No	No
2009-09-15	Albury	1.6	17.2	0	NA	NA	S	20	ESE	S	6	7	68	44	1022.5	1019.1	NA	NA	8.1	16.7	No	No
2009-09-16	Albury	2.8	21.1	0	NA	NA	E	17	E	ESE	7	9	74	39	1022.2	1016.8	NA	NA	11.2	20.7	No	No
2009-09-17	Albury	6.3	19	0	NA	NA	WNW	24	E	NW	6	2	76	73	1013.8	1011.9	NA	7	12.9	14	No	Yes
2009-09-18	Albury	7.4	20.4	10.2	NA	NA	WNW	46	NA	NA	0	0	75	54	1021.2	1018.6	NA	NA	12.9	20.3	Yes	No
2009-09-19	Albury	5.4	20.6	0	NA	NA	NNW	22	NE	WNW	6	11	98	46	1018.8	1015	8	8	10.2	19.2	No	No
2009-09-20	Albury	8	18.9	0.4	NA	NA	W	33	NA	W	0	20	79	50	1014.6	1013.7	8	NA	14.3	16.8	No	No
2009-09-21	Albury	3.7	19	0.2	NA	NA	NE	43	ESE	ENE	9	15	73	50	1014.5	1008.2	NA	NA	11.5	18.3	No	Yes
2009-09-22	Albury	11.5	20.2	8.4	NA	NA	NNE	50	NNW	N	17	13	77	55	1002.6	999.2	8	1	15.5	19.2	Yes	Yes
2009-09-23	Albury	9.3	16.8	28.8	NA	NA	W	56	W	WSW	26	30	82	54	997.8	1003.8	5	8	13.1	15.9	Yes	Yes
2009-09-24	Albury	8.2	18.2	1.4	NA	NA	NW	41	WNW	NW	9	24	72	55	1015.1	1011.8	NA	4	12.6	17.2	Yes	No
2009-09-25	Albury	5.3	20.6	0	NA	NA	NNW	44	NNE	N	22	13	60	57	1009.3	1002.9	2	7	15.2	17.3	No	Yes
2009-09-26	Albury	6.8	12.2	6	NA	NA	WNW	56	WNW	W	37	24	79	72	1005.2	1003.9	7	6	7.9	11.1	Yes	Yes
2009-09-27	Albury	4.5	12.9	1.6	NA	NA	W	61	WNW	W	35	37	78	72	1009.8	1008.4	5	8	6.7	10.7	Yes	No
2009-09-28	Albury	5.5	17.9	0	NA	NA	W	43	W	W	17	24	79	56	1012.3	1009.9	NA	1	9.2	16.8	No	No
2009-09-29	Albury	1.7	17	0	NA	NA	NW	19	E	WNW	6	11	73	49	1015.6	1013.4	NA	NA	9.4	16.2	No	No
2009-09-30	Albury	4	21.4	0	NA	NA	NNW	35	E	NNE	7	17	75	36	1018	1013.4	NA	NA	11.3	20.9	No	No
2009-10-01	Albury	8.9	21.1	0	NA	NA	SSW	28	N	S	6	9	76	61	1012.4	1008.8	NA	NA	12.9	19.4	No	No
2009-10-02	Albury	11.7	22	0	NA	NA	SE	30	S	SSW	4	11	68	55	1009.6	1004.9	NA	NA	16.1	20.6	No	Yes
2009-10-03	Albury	8.5	13.5	3.2	NA	NA	SSE	31	ESE	ESE	17	11	87	75	1014	1015.1	7	7	9.6	13	Yes	Yes
2009-10-04	Albury	9.6	16.2	1.8	NA	NA	NNE	20	NA	SE	0	9	85	75	1020.6	1019.4	NA	1	12.6	14.8	Yes	No
2009-10-05	Albury	8.3	19.7	0.2	NA	NA	W	35	NA	SW	0	20	85	47	1020.7	1018.6	4	NA	12.5	19.2	No	No
2009-10-06	Albury	5.2	16.2	0	NA	NA	SE	37	ENE	SSE	6	15	85	77	1020.2	1018.3	2	2	8.8	10	No	Yes
2009-10-07	Albury	3.8	15.9	3.6	NA	NA	S	35	NA	SSW	0	15	90	42	1018.7	1018.5	NA	NA	7.1	15.2	Yes	No
2009-10-08	Albury	1.2	16.3	0	NA	NA	ESE	39	E	SE	6	13	65	43	1024	1023.2	NA	NA	7.8	15.7	No	No
2009-10-09	Albury	3.2	18.2	0	NA	NA	SSE	33	ESE	S	11	9	63	39	1027.7	1025.7	NA	NA	11.8	17.8	No	No
2009-10-10	Albury	4.6	19	0	NA	NA	SE	22	SE	S	17	9	55	36	1029.5	1025.7	NA	NA	11.2	17.3	No	No
2009-10-11	Albury	6.4	18.7	0	NA	NA	W	48	SE	NNE	7	17	68	50	1022.6	1016.9	NA	NA	11.3	18.2	No	No
2009-10-12	Albury	5.8	23.3	0	NA	NA	W	59	SSE	NE	9	20	88	64	1007.9	999.4	NA	1	11	19	No	Yes
2009-10-13	Albury	6.6	17.7	2	NA	NA	N	50	N	NW	17	30	70	71	1001.9	997.6	7	6	10.8	14.8	Yes	Yes
2009-10-14	Albury	9.5	15.1	7	NA	NA	W	65	WNW	W	26	30	88	60	1000.5	1002.7	8	1	10.3	14.1	Yes	Yes
2009-10-15	Albury	9.7	15.7	1.4	NA	NA	WNW	50	NW	WSW	15	22	79	84	1008.5	1007.8	8	8	11.1	10.9	Yes	Yes
2009-10-16	Albury	4.1	16.6	6.8	NA	NA	W	39	W	WNW	15	19	77	56	1016	1016.2	NA	4	8.8	14.9	Yes	No
2009-10-17	Albury	4.6	19.2	0	NA	NA	WSW	28	SE	W	6	13	83	46	1022.7	1021.6	NA	1	10.9	18.8	No	No
2009-10-18	Albury	5.1	20.3	0	NA	NA	NW	24	SSW	ESE	6	9	72	50	1026.9	1024.7	NA	8	12.1	19.3	No	No
2009-10-19	Albury	5.1	22.7	0	NA	NA	NE	19	WSW	NW	4	6	78	38	1026.6	1023.7	NA	NA	12.2	22	No	No
2009-10-20	Albury	6.9	26.6	0	NA	NA	NNW	30	SE	S	7	17	71	31	1022.9	1018.4	NA	NA	13.4	25.8	No	No
2009-10-21	Albury	8.8	27.1	0	NA	NA	SSE	20	ESE	SSE	7	15	73	44	1018.9	1017.4	NA	NA	15.4	25.3	No	No
2009-10-22	Albury	9.1	27.1	0	NA	NA	WSW	24	SE	SSE	9	13	67	38	1020.8	1018.4	NA	NA	15.6	25.4	No	No
2009-10-23	Albury	8.1	23.9	0	NA	NA	WNW	35	ENE	SW	2	13	70	26	1019.6	1017.6	NA	NA	14.8	23.2	No	No
2009-10-24	Albury	7.4	25.4	0	NA	NA	WSW	30	E	W	9	13	68	28	1019.5	1016.2	NA	NA	14.7	24.8	No	No
2009-10-25	Albury	10.6	23.1	0	NA	NA	SE	63	WSW	WSW	2	13	68	34	1014.7	1013	NA	NA	14.4	21.3	No	No
2009-10-26	Albury	10.8	22	0	NA	NA	SE	35	SE	SSE	20	15	52	38	1023.8	1022	NA	NA	14.7	20.9	No	No
2009-10-27	Albury	5.9	24.1	0	NA	NA	ENE	26	S	NNE	7	9	64	43	1027.5	1023.1	NA	NA	12.9	23.4	No	No
2009-10-28	Albury	11.3	26.8	0	NA	NA	W	19	SE	SE	4	9	67	41	1025.4	1020.9	NA	NA	17.9	25.8	No	No
2009-10-29	Albury	14.5	26.9	0	NA	NA	NNW	31	SE	N	9	20	65	50	1023.4	1020.6	NA	NA	19.1	25.8	No	No
2009-10-30	Albury	13.7	29.1	0	NA	NA	WSW	22	SE	S	11	11	75	46	1022.8	1019.5	NA	NA	19.1	28.4	No	No
2009-10-31	Albury	15.6	30.8	0	NA	NA	SSE	20	E	SE	11	11	65	38	1022.3	1019	NA	NA	21.4	30.3	No	No
2009-11-01	Albury	17.8	34	0	NA	NA	WNW	33	SE	SE	9	17	66	35	1021.6	1017.3	NA	NA	23.1	32.7	No	No
2009-11-02	Albury	18.7	32.4	0	NA	NA	S	20	SE	SE	9	9	66	47	1018.8	1014.6	NA	NA	23.9	31.1	No	No
2009-11-03	Albury	18.7	24.3	0	NA	NA	W	46	W	W	24	20	46	39	1009.8	1011.9	NA	NA	24.2	21.9	No	No
2009-11-04	Albury	10	23.2	0	NA	NA	WNW	39	WSW	WNW	7	19	59	27	1017.1	1015.8	NA	NA	15	22.6	No	No
2009-11-05	Albury	6.6	25.3	0	NA	NA	NE	44	SE	SE	7	26	67	28	1020.5	1017.3	NA	NA	14	25.3	No	No
2009-11-06	Albury	10.8	27.9	0	NA	NA	SSE	28	SE	S	11	15	55	32	1025	1021.8	NA	NA	17.5	27	No	No
2009-11-07	Albury	11.3	29.8	0	NA	NA	S	22	SE	S	6	15	57	27	1028.5	1025.3	NA	NA	19.2	28.9	No	No
2009-11-08	Albury	13.5	31.8	0	NA	NA	SSE	28	SE	E	4	9	55	29	1029.1	1024.8	NA	NA	21	30.3	No	No
2009-11-09	Albury	15.4	33.4	0	NA	NA	WSW	37	ESE	SSE	7	13	48	29	1025.4	1020.6	NA	NA	22.1	32.8	No	No
2009-11-10	Albury	15.9	35.2	0	NA	NA	SW	33	SE	SW	7	11	49	23	1021	1017.2	NA	NA	23.3	33.8	No	No
2009-11-11	Albury	17.1	36	0	NA	NA	ESE	26	SSE	SE	4	13	43	18	1021.4	1017.8	NA	NA	24.5	34.9	No	No
2009-11-12	Albury	16.7	35.1	0	NA	NA	WSW	43	E	SW	2	28	49	18	1018.9	1014.8	NA	NA	24.7	34.6	No	No
2009-11-13	Albury	18.1	32.8	0	NA	NA	SE	31	SE	SSE	19	17	42	22	1017.2	1013.9	NA	NA	23.2	31.7	No	No
2009-11-14	Albury	13.4	35.4	0	NA	NA	W	46	SSE	SSW	13	11	55	25	1015.6	1011.2	NA	NA	21.7	32.6	No	No
2009-11-15	Albury	17.2	36.3	0	NA	NA	W	35	ENE	W	6	22	57	16	1009.8	1006.5	NA	NA	23.9	35.4	No	No
2009-11-16	Albury	15.3	35.1	0	NA	NA	W	54	SSE	S	4	13	46	20	1007	1002.6	NA	NA	24.1	33.4	No	No
2009-11-17	Albury	12.1	30.5	0	NA	NA	SSE	30	SSE	SSE	19	9	38	18	1008	1005.9	NA	NA	19.5	28.6	No	No
2009-11-18	Albury	11.4	33.5	0	NA	NA	N	24	S	W	9	9	53	18	1010	1007.1	NA	NA	21	32.7	No	No
2009-11-19	Albury	18.6	39.7	0	NA	NA	NW	37	NNE	WNW	17	22	29	11	1006.8	1004.6	NA	NA	27.8	39	No	No
2009-11-20	Albury	15.3	38.2	0	NA	NA	NW	78	SSE	WNW	4	13	45	21	1007.6	1002.3	NA	1	24.7	36.4	No	Yes
2009-11-21	Albury	19.3	21	10.6	NA	NA	NE	37	NE	SSE	9	9	95	91	1010.8	1009	8	8	19.7	20.8	Yes	Yes
2009-11-22	Albury	18.3	28.3	25.8	NA	NA	NNW	61	NA	W	0	46	98	67	1003.7	1003.5	8	8	19.2	25.6	Yes	No
2009-11-23	Albury	11.9	23.6	0.4	NA	NA	W	24	WSW	S	7	9	63	37	1020.7	1020.6	NA	NA	14.4	22.7	No	No
2009-11-24	Albury	12.8	25.8	0	NA	NA	WNW	30	SSE	S	7	7	60	40	1024.6	1021.6	NA	1	18.1	24.9	No	No
2009-11-25	Albury	17.2	32.9	0	NA	NA	SE	24	S	S	4	7	60	36	1020.8	1016	NA	NA	22	32	No	No
2009-11-26	Albury	21	34.5	0	NA	NA	N	78	SE	WNW	13	39	48	70	1012.2	1008.4	1	4	28.2	25.2	No	Yes
2009-11-27	Albury	15.9	26.2	10.2	NA	NA	N	24	NE	NA	11	0	82	56	1010.7	1008.6	7	5	17.6	24.7	Yes	No
2009-11-28	Albury	17.1	26.4	0	NA	NA	W	52	WNW	NW	24	24	48	27	1006.5	1002.7	2	1	18.8	25.7	No	Yes
2009-11-29	Albury	12.8	22.3	9.4	NA	NA	WNW	46	WSW	WNW	6	19	94	54	1000.5	1000.9	8	4	13.5	20.7	Yes	Yes
2009-11-30	Albury	13.2	23.9	2.4	NA	NA	SE	50	SSE	SE	9	24	82	35	1010.3	1009.3	3	1	15.9	23.6	Yes	No
2009-12-01	Albury	12.3	23.6	0	NA	NA	E	37	SE	SE	24	22	43	31	1018.4	1016.9	NA	NA	16.6	22.6	No	No
2009-12-02	Albury	10.6	27	0	NA	NA	WNW	39	SSE	WSW	7	9	48	29	1022	1018.9	NA	NA	16.8	25.5	No	No
2009-12-03	Albury	11.4	31.5	0	NA	NA	W	50	S	NNW	6	17	57	16	1019.2	1014.3	NA	NA	20.3	29.8	No	No
2009-12-04	Albury	12.3	27.5	0	NA	NA	WSW	44	SW	SW	11	20	42	7	1015.9	1014.4	NA	NA	19.5	26.8	No	No
2009-12-05	Albury	10.7	26.7	0	NA	NA	W	37	SE	WSW	2	24	44	22	1015.1	1012.9	NA	NA	17.6	25.7	No	No
2009-12-06	Albury	11.1	30.7	0	NA	NA	W	28	NE	W	4	13	58	23	1015.9	1012.4	NA	NA	18.9	28.7	No	No
2009-12-07	Albury	13.4	31.9	0	NA	NA	W	39	ENE	NW	6	28	47	19	1012.3	1009	NA	NA	21.2	30.6	No	No
2009-12-08	Albury	18.2	24.9	0	NA	NA	SW	54	WSW	SW	13	28	58	45	1006.9	1006	7	5	21	21.8	No	Yes
2009-12-09	Albury	9.2	25.4	1.2	NA	NA	WNW	30	SSW	NW	6	15	64	24	1011.6	1009.2	NA	NA	15.7	23.4	Yes	No
2009-12-10	Albury	14.2	27.4	0	NA	NA	W	52	SE	W	6	19	52	26	1008.9	1004.7	7	7	19.7	25.6	No	No
2009-12-11	Albury	9.2	22.6	1	NA	NA	SW	41	WSW	SW	19	20	62	30	1016.9	1016.3	6	3	12.8	21	No	No
2009-12-12	Albury	9	26.5	0	NA	NA	WSW	39	ENE	SW	4	15	52	31	1019.2	1016.1	NA	4	17	26	No	No
2009-12-13	Albury	11.8	29.6	0	NA	NA	SW	43	SSE	WSW	2	24	52	27	1017.6	1015	NA	NA	19.5	28.9	No	No
2009-12-14	Albury	13.6	32	0	NA	NA	SSE	28	SSE	SSE	13	15	48	25	1018.7	1015.8	NA	NA	21.8	30.6	No	No
2009-12-15	Albury	13.1	34.7	0	NA	NA	SSW	28	SE	S	7	19	51	22	1019.4	1015.4	NA	NA	22.1	32.5	No	No
2009-12-16	Albury	14.6	38.6	0	NA	NA	NNW	39	SSE	NNE	9	20	45	8	1017	1012.3	NA	NA	23.8	36.9	No	No
2009-12-17	Albury	14.5	40.3	0	NA	NA	NW	107	S	WNW	9	50	40	28	1008.9	1005.7	NA	2	24.2	31.4	No	Yes
2009-12-18	Albury	12.2	26.4	3	NA	NA	W	41	NW	W	11	17	60	19	1015	1014.1	NA	NA	16	24.9	Yes	No
2009-12-19	Albury	11.1	29.2	0	NA	NA	WSW	37	SSE	WSW	2	20	45	23	1016.2	1014.2	NA	NA	19.1	27.7	No	No
2009-12-20	Albury	12	31.3	0	NA	NA	NNW	31	SSE	ESE	7	7	52	21	1018.1	1013.7	NA	NA	20.8	30.4	No	No
2009-12-21	Albury	12.7	33.7	0	NA	NA	NW	39	ESE	NW	6	22	48	10	1013.5	1009.6	NA	NA	21	32.7	No	No
2009-12-22	Albury	15.1	36.6	0	NA	NA	WSW	39	ENE	SW	11	19	44	10	1010.9	1007.3	NA	NA	23.1	35.9	No	No
2009-12-23	Albury	18.1	38.2	0	NA	NA	E	37	SE	N	11	11	41	12	1012.4	1008.8	NA	NA	27.2	37.5	No	No
2009-12-24	Albury	22.9	34.6	0	NA	NA	NNE	63	N	NNW	31	20	21	29	1006.5	1006.3	NA	NA	32.1	30.4	No	Yes
2009-12-25	Albury	18.8	28.3	9.8	NA	NA	SE	31	NA	NNE	0	6	84	49	1009.8	1008	5	1	20.9	27.5	Yes	No
2009-12-26	Albury	17.1	31.3	0	NA	NA	N	33	SSE	NW	17	7	56	34	1014.7	1011.9	1	NA	20	29.4	No	No
2009-12-27	Albury	17.6	27.3	0	NA	NA	ENE	24	S	NE	11	15	61	74	1016.3	1013.9	1	NA	22.1	22.7	No	No
2009-12-28	Albury	17.8	35.9	0	NA	NA	SE	33	SW	WSW	6	11	58	23	1015.2	1012.6	NA	NA	24.4	34.1	No	No
2009-12-29	Albury	18.7	35.9	0	NA	NA	SSE	31	ENE	NE	4	9	46	24	1020	1017	NA	NA	25.6	34.1	No	No
2009-12-30	Albury	19.8	36.8	0	NA	NA	N	33	S	NE	4	15	41	15	1022	1016.7	NA	NA	26	35.1	No	No
2009-12-31	Albury	21.1	33.2	0	NA	NA	N	44	ENE	NE	15	20	41	35	1016.8	1012	NA	1	28.1	31.1	No	Yes
2010-01-01	Albury	19.4	31.9	5	NA	NA	NNE	39	NW	WNW	9	9	70	40	1012.2	1008.5	NA	1	23.4	30.9	Yes	Yes
2010-01-02	Albury	18.6	29.1	12.4	NA	NA	W	56	S	W	6	28	88	48	1007.8	1006.2	5	NA	20.6	28	Yes	No
2010-01-03	Albury	12.2	29.7	0	NA	NA	W	30	SSW	SW	9	19	57	32	1014.4	1012.5	NA	NA	18	28	No	No
2010-01-04	Albury	14.8	32.8	0	NA	NA	SW	30	ENE	NNW	11	9	55	24	1017.5	1013.6	NA	NA	21.3	30.6	No	No
2010-01-05	Albury	15	35.8	0	NA	NA	W	46	E	NW	4	17	46	13	1014.9	1011.5	NA	NA	23.3	34.9	No	No
2010-01-06	Albury	16.3	33.8	0	NA	NA	WNW	41	ENE	W	2	26	49	7	1014.1	1011.5	NA	NA	24.3	33.4	No	No
2010-01-07	Albury	15	33	0	NA	NA	SSE	28	NE	NA	9	NA	45	17	1014.9	1012.7	NA	1	22.8	31.8	No	No
2010-01-08	Albury	17.4	36.4	0	NA	NA	N	30	SE	WNW	6	13	50	19	1018	1014.6	NA	NA	24.6	35.3	No	No
2010-01-09	Albury	19.6	39.8	0	NA	NA	W	41	ESE	W	7	22	48	19	1017.2	1013.1	NA	1	26.4	38.6	No	No
2010-01-10	Albury	20.6	42.2	0	NA	NA	WSW	41	E	SW	9	15	38	8	1015.4	1011.2	NA	NA	27.8	41.2	No	No
2010-01-11	Albury	21	42.2	0	NA	NA	NE	30	SE	NNW	11	9	39	15	1013.8	1009.1	NA	NA	29.1	40.9	No	No
2010-01-12	Albury	24.5	42.4	0.2	NA	NA	NNW	74	S	NNW	7	33	48	12	1007.7	1003.6	3	NA	29.4	41.1	No	No
2010-01-13	Albury	22.6	28.4	0.4	NA	NA	SW	44	WSW	WNW	13	11	56	79	1009.8	1012	NA	8	25.1	19.9	No	Yes
2010-01-14	Albury	15.7	31.7	3	NA	NA	SSW	35	SSE	SSE	15	19	55	28	1016.1	1013.2	8	NA	20.9	30.4	Yes	No
2010-01-15	Albury	17.2	36.3	0	NA	NA	NNW	33	SE	NE	11	13	51	20	1015.6	1011.4	NA	NA	24.2	34.4	No	No
2010-01-16	Albury	21.8	36.6	0	NA	NA	W	46	N	W	22	30	50	11	1009.6	1004.1	NA	NA	27.7	36	No	No
2010-01-17	Albury	16.8	25.6	0	NA	NA	WNW	57	W	W	20	35	51	24	1006.9	1005.5	4	1	18	24.1	No	No
2010-01-18	Albury	10.5	22.6	0	NA	NA	SW	52	W	WSW	22	30	44	30	1007.7	1007	2	8	14.4	20.5	No	No
2010-01-19	Albury	8.7	25.2	0	NA	NA	W	50	W	WSW	6	30	47	27	1011.5	1009.7	NA	NA	15	23.8	No	No
2010-01-20	Albury	11	32.9	0	NA	NA	W	48	SSE	WNW	2	19	52	15	1011.8	1008.8	NA	NA	18.5	30.7	No	No
2010-01-21	Albury	15.4	37.3	0	NA	NA	W	56	SE	WNW	2	22	39	18	1010.7	1008.1	NA	NA	22.4	34.3	No	No
2010-01-22	Albury	19.2	41.8	0	NA	NA	NNW	69	SE	NNW	7	31	40	9	1008.8	1003.7	NA	NA	26	39.1	No	No
2010-01-23	Albury	24.7	35.4	0	NA	NA	WSW	43	WNW	W	20	19	43	9	1006.7	1006.5	NA	NA	25	34.6	No	No
2010-01-24	Albury	14.4	33.7	0	NA	NA	SSW	28	SSE	WNW	6	15	50	22	1013.2	1009.7	NA	NA	21.5	31.7	No	No
2010-01-25	Albury	14.3	35.8	0	NA	NA	WNW	35	E	WSW	6	17	47	8	1011.4	1008.1	NA	NA	22.8	34.7	No	No
2010-01-26	Albury	15.1	35.9	0	NA	NA	WSW	39	NA	WSW	0	17	35	10	1010	1008.5	NA	NA	22.9	34.4	No	No
2010-01-27	Albury	17.7	36.4	0	NA	NA	W	43	S	WSW	7	15	45	14	1011.4	1007.9	NA	NA	24.2	35.3	No	No
2010-01-28	Albury	15.2	34.4	0	NA	NA	NW	35	SE	WNW	2	22	51	8	1008.5	1005.2	NA	NA	23.1	34.1	No	No
2010-01-29	Albury	16	35.2	0	NA	NA	SSE	35	SE	NNE	2	7	46	14	1009	1007.7	NA	NA	23.1	33.9	No	No
2010-01-30	Albury	18.9	36.5	0	NA	NA	NE	46	SSE	NW	15	9	48	22	1015.3	1012	NA	NA	23.5	34.8	No	No
2010-01-31	Albury	21.7	36.3	0	NA	NA	NE	44	ENE	E	22	15	39	16	1014.2	1009.7	NA	NA	26.6	34.7	No	No
2010-02-01	Albury	21	38.2	0	NA	NA	E	67	S	SSE	4	15	46	19	1014	1009.9	NA	NA	25.2	36.9	No	Yes
2010-02-02	Albury	17.8	34.3	8.6	NA	NA	ENE	39	SSE	NE	7	9	61	24	1016.1	1011.7	NA	NA	22.9	32.5	Yes	No
2010-02-03	Albury	17.9	35.6	0	NA	NA	E	57	SSE	ESE	15	17	36	23	1014	1008.5	NA	3	24.3	34.6	No	No
2010-02-04	Albury	23.5	32	0	NA	NA	NNW	44	ENE	NA	19	NA	51	44	1010.8	1006.2	4	NA	26.3	31.1	No	Yes
2010-02-05	Albury	19.2	26.1	52.2	NA	NA	SE	33	S	SSW	9	13	83	70	1009.9	1009.4	4	8	22.1	25	Yes	Yes
2010-02-06	Albury	19.5	30.3	5.6	NA	NA	SE	43	SE	SE	20	22	55	38	1016.4	1015.7	NA	NA	22.6	30.1	Yes	No
2010-02-07	Albury	20.3	33.9	0	NA	NA	SE	37	SE	E	19	6	53	32	1020.8	1017.5	NA	NA	23.2	32.6	No	No
2010-02-08	Albury	23	34	0	NA	NA	NNW	37	ESE	ESE	7	11	66	32	1020.8	1017.8	7	7	25.9	33.8	No	No
2010-02-09	Albury	22.1	35.1	0	NA	NA	NA	NA	ENE	SW	6	11	58	37	1020.9	1017.8	NA	1	26.9	33.5	No	NA
2010-02-10	Albury	21.7	35.6	NA	NA	NA	SSW	46	NA	S	NA	15	64	28	1018.8	1014.7	NA	4	25.2	32.9	NA	No
2010-02-11	Albury	21.5	35	0	NA	NA	NA	NA	SSE	E	9	7	76	35	1015.8	1010.3	NA	8	24.2	33.1	No	NA
2010-02-12	Albury	22.5	29.1	NA	NA	NA	SW	24	NA	NNW	NA	11	81	67	1008.5	1007.8	NA	7	23.4	26.4	NA	No
2010-02-13	Albury	20.8	27.1	0	NA	NA	NE	24	E	NE	9	11	82	59	1009.9	1007.9	8	1	21.2	26.6	No	No
2010-02-14	Albury	20.5	30.3	0	NA	NA	SE	41	SSE	SE	7	20	80	43	1006.8	1003.9	8	8	21.7	28.9	No	No
2010-02-15	Albury	17.8	26.8	0	NA	NA	ESE	52	SSW	SE	7	28	76	44	1008.6	1008.8	8	NA	19.7	26.2	No	No
2010-02-16	Albury	17.6	29	0	NA	NA	SE	31	SSE	E	19	13	48	34	1014.7	1013.3	NA	NA	20.6	27.2	No	No
2010-02-17	Albury	15.5	30.6	0	NA	NA	NA	NA	SE	SSW	6	11	66	30	1015.9	1013.8	NA	NA	19.4	30	No	NA
2010-02-18	Albury	NA	31.2	NA	NA	NA	ESE	31	SSE	SSW	7	7	33	24	1020.4	1019.1	NA	NA	21	30	NA	No
2010-02-19	Albury	16.4	30.3	0	NA	NA	NNE	26	E	WNW	9	9	54	34	1023.6	1019.6	NA	NA	20.8	29.2	No	No
2010-02-20	Albury	15.7	31.8	0	NA	NA	NW	57	SE	N	7	19	70	35	1018.9	1014.3	1	2	19.6	30.9	No	No
2010-02-21	Albury	19.6	34.7	0.6	NA	NA	SSW	59	SE	SE	6	24	71	59	1015.3	1011.2	3	8	23.8	27.3	No	Yes
2010-02-22	Albury	20.2	26.4	3.6	NA	NA	E	46	ENE	NW	4	9	83	70	1014.6	1011.9	8	8	21.3	24.2	Yes	No
2010-02-23	Albury	12.5	26.1	0.2	NA	NA	W	31	W	SSE	15	11	56	34	1017.3	1016.7	NA	NA	15.2	24.3	No	No
2010-02-24	Albury	12.8	28.5	0	NA	NA	SE	24	SE	SE	9	11	57	35	1020.3	1018.4	NA	NA	17.9	26.4	No	No
2010-02-25	Albury	15	31	0	NA	NA	NNW	22	ESE	ESE	2	7	61	33	1023.9	1021.3	NA	NA	19.5	29.3	No	No
2010-02-26	Albury	17.2	NA	0	NA	NA	NA	NA	NE	E	13	9	54	28	1024.6	1020.7	NA	NA	20.6	29.2	No	NA
2010-02-27	Albury	NA	26.3	NA	NA	NA	NE	26	SE	E	9	13	70	62	1019.4	1018.3	2	2	20.8	24.8	NA	Yes
2010-02-28	Albury	18.2	29.3	1.4	NA	NA	W	39	NA	W	0	20	84	45	1016.7	1013.6	8	NA	19.9	28.5	Yes	No
2010-03-01	Albury	14.4	NA	0	NA	NA	NA	NA	SE	SSE	19	20	50	35	1018.5	1016.2	6	NA	17.1	25.5	No	NA
2010-03-02	Albury	11.2	28.5	NA	NA	NA	SSE	28	SE	ESE	9	15	58	23	1019.3	1015.4	NA	NA	16.6	26.5	NA	No
2010-03-03	Albury	12.5	31.2	0	NA	NA	ENE	19	NA	ENE	0	4	61	26	1018.6	1014.2	NA	NA	17.8	28.9	No	No
2010-03-04	Albury	15.1	NA	0	NA	NA	NA	NA	SE	S	7	11	70	35	1014.2	1009.8	NA	NA	20.1	28.6	No	No
2010-03-05	Albury	NA	22.3	0	NA	NA	NE	37	NE	NE	24	17	74	93	1008.8	1006.6	8	8	20.9	20.1	No	Yes
2010-03-06	Albury	18.8	30.3	20.6	NA	NA	WSW	39	W	N	9	7	87	48	1010	1009	8	1	22.3	29.4	Yes	Yes
2010-03-07	Albury	18.3	22.9	5.8	NA	NA	SE	39	NW	E	15	13	89	82	1013.3	1008.8	8	7	19	21.1	Yes	Yes
2010-03-08	Albury	18.1	25.5	66	NA	NA	NW	56	N	NNW	11	37	79	38	1008.7	1007.5	NA	1	19.8	24.1	Yes	Yes
2010-03-09	Albury	15.7	22.4	6.2	NA	NA	NW	46	WNW	WNW	20	17	90	67	1014.4	1015.9	8	8	16.3	19	Yes	No
2010-03-10	Albury	8.8	NA	0	NA	NA	NA	NA	SSE	SSE	9	11	69	35	1023.7	1023	NA	1	12.5	21.8	No	NA
2010-03-11	Albury	12.3	24.4	NA	NA	NA	SSE	28	SE	SE	13	11	56	40	1031.4	1030.2	NA	NA	15.2	22.8	NA	No
2010-03-12	Albury	10.6	25	0	NA	NA	NNE	20	S	W	4	4	72	40	1036.3	1033.6	NA	NA	14.2	24.1	No	No
2010-03-13	Albury	11.5	25.7	0	NA	NA	SE	24	NA	E	0	9	80	44	1035.2	1031.4	NA	NA	15	23.9	No	No
2010-03-14	Albury	12.2	26.3	0	NA	NA	SE	24	SSE	SSE	6	7	75	37	1030	1026	NA	NA	15.6	24.8	No	No
2010-03-15	Albury	13.2	26.6	0	NA	NA	E	22	NA	SSW	0	11	72	38	1025.5	1022.3	NA	1	16.2	26	No	No
2010-03-16	Albury	12.5	28.6	0	NA	NA	ENE	46	NA	SSW	0	4	73	28	1023.8	1021	NA	NA	16.1	28.1	No	No
2010-03-17	Albury	13.3	29.6	0	NA	NA	SSW	19	N	W	2	4	76	35	1025.6	1023.3	NA	NA	17.6	29.5	No	No
2010-03-18	Albury	15.1	30.4	0	NA	NA	SSE	48	SE	W	2	9	73	36	1025.4	1022.2	NA	NA	18.9	29.7	No	No
2010-03-19	Albury	14.9	31.4	0	NA	NA	W	33	SSE	WNW	4	15	79	31	1020.4	1017.3	NA	1	17.7	30	No	No
2010-03-20	Albury	16.7	31.9	0	NA	NA	W	35	SSE	SW	6	19	77	36	1020.2	1017.9	8	NA	19.4	31.5	No	No
2010-03-21	Albury	16.8	25.6	0	NA	NA	W	44	NA	WSW	0	24	78	46	1018.7	1017.7	2	NA	20.2	24.7	No	No
2010-03-22	Albury	9.1	25.3	0	NA	NA	WNW	30	SSE	WNW	6	13	69	36	1020.8	1018.8	NA	NA	13	24.1	No	No
2010-03-23	Albury	8.3	27	0	NA	NA	WNW	31	S	WNW	6	19	79	23	1021.2	1018.6	NA	NA	12.1	26.1	No	No
2010-03-24	Albury	10.5	28.8	0	NA	NA	S	22	NA	W	0	6	81	31	1022	1019.5	NA	NA	13.3	26.9	No	No
2010-03-25	Albury	11.6	29.6	0	NA	NA	NNW	24	E	NNW	4	6	75	32	1021.8	1018	NA	NA	15.4	28.9	No	No
2010-03-26	Albury	12.6	30	0	NA	NA	WNW	24	NA	WNW	0	11	80	32	1019.2	1016.4	NA	NA	15.8	29.1	No	No
2010-03-27	Albury	15.6	30.2	0	NA	NA	E	20	NA	S	0	9	73	32	1019.8	1017	NA	NA	18.3	30	No	No
2010-03-28	Albury	17.2	28.7	0	NA	NA	W	39	ENE	N	4	13	79	41	1016.4	1011.8	NA	NA	19.4	28.3	No	Yes
2010-03-29	Albury	18.2	26.3	11	NA	NA	WNW	26	W	WNW	7	20	94	61	1015.8	1014.9	7	5	18.2	24.8	Yes	No
2010-03-30	Albury	16.5	26.9	0.4	NA	NA	SSW	28	NA	WSW	0	11	91	44	1019.6	1017.6	NA	NA	17.5	26	No	No
2010-03-31	Albury	13.4	26.1	0	NA	NA	SSE	28	SSE	NE	9	9	71	42	1021.2	1018.1	NA	1	16.5	25.1	No	No
2010-04-01	Albury	11.6	25.8	0	NA	NA	WNW	26	ESE	NW	2	9	82	44	1020	1017.4	NA	2	14.6	25.2	No	No
2010-04-02	Albury	10	25.1	0	NA	NA	SE	20	NA	S	0	6	78	42	1019.8	1017.4	NA	NA	15.3	24.4	No	No
2010-04-03	Albury	12.4	24.8	0	NA	NA	NE	26	NA	NE	0	11	71	41	1020.7	1018.4	NA	5	15.5	24.7	No	No
2010-04-04	Albury	12.5	24.8	0	NA	NA	SE	20	SE	N	13	7	58	37	1022.1	1018.2	7	NA	18.3	24.2	No	No
2010-04-05	Albury	10.3	25.3	0	NA	NA	SE	17	SSE	ENE	2	9	76	38	1020.7	1016.3	1	NA	15.5	24.6	No	No
2010-04-06	Albury	10.6	24.7	0	NA	NA	NE	33	NA	ENE	0	20	75	40	1017.9	1013.3	NA	NA	15.7	23.8	No	Yes
2010-04-07	Albury	15.7	23.4	3	NA	NA	N	30	NNE	WNW	17	9	87	69	1012.8	1010.5	8	3	19.2	23.2	Yes	Yes
2010-04-08	Albury	13.5	23.1	3.2	NA	NA	NW	46	WNW	WSW	13	20	84	53	1016.7	1015.3	1	1	17.5	23	Yes	No
2010-04-09	Albury	10.1	21.9	0	NA	NA	E	22	SE	SSE	4	7	73	55	1016.1	1011.3	NA	2	15.7	21.2	No	No
2010-04-10	Albury	14.1	18.6	0.2	NA	NA	WNW	22	NE	NE	6	11	84	79	1011.6	1009	8	8	16.7	18.3	No	Yes
2010-04-11	Albury	14.2	18.7	7	NA	NA	WNW	57	NW	W	17	35	86	43	1010.1	1010.2	8	2	15.9	17.8	Yes	No
2010-04-12	Albury	5.6	17.4	0	NA	NA	SW	41	W	SW	19	24	71	54	1018.1	1017.3	NA	8	11	16	No	No
2010-04-13	Albury	4.6	19.9	0	NA	NA	SW	19	SSW	W	4	11	82	49	1023.8	1021.1	NA	NA	10.1	19.5	No	No
2010-04-14	Albury	5.1	21.9	0	NA	NA	SSE	19	E	SSW	9	7	81	49	1023.6	1020.1	NA	NA	12.5	21.6	No	No
2010-04-15	Albury	6.1	23.5	0	NA	NA	SE	17	NA	S	0	6	79	40	1022.6	1020.7	NA	NA	13.3	22.4	No	No
2010-04-16	Albury	7.7	24.7	0	NA	NA	SSE	19	S	SSE	6	11	79	45	1026.5	1023	NA	NA	13.6	24.1	No	No
2010-04-17	Albury	8.5	25.4	0	NA	NA	ESE	17	ENE	SSE	7	11	74	38	1027.8	1024.4	NA	NA	15.8	25	No	No
2010-04-18	Albury	10.1	25.1	0	NA	NA	SSW	17	NA	S	0	9	67	47	1027.1	1023.2	4	NA	16.8	24.6	No	No
2010-04-19	Albury	11.2	25.9	0	NA	NA	ESE	17	NA	SSE	0	9	81	46	1025.7	1021.9	2	3	14.6	25.6	No	No
2010-04-20	Albury	11.8	25.2	0	NA	NA	ENE	26	SSE	E	2	13	79	49	1024.6	1020.1	1	1	16.4	24.3	No	No
2010-04-21	Albury	12.3	27.5	0	NA	NA	NW	20	ENE	SSW	6	7	74	44	1022.8	1019.5	NA	NA	18.5	26.4	No	No
2010-04-22	Albury	11.4	27.3	0	NA	NA	WSW	17	NA	SSW	0	9	74	40	1023.6	1019.4	NA	NA	17.8	26.4	No	No
2010-04-23	Albury	11.3	29	0	NA	NA	NNW	35	ESE	NNW	7	15	89	34	1020.5	1014	1	NA	15.4	27.9	No	Yes
2010-04-24	Albury	15.4	19.8	3.6	NA	NA	NNW	46	NNE	NNW	11	28	95	86	1013.4	1008.7	8	8	17.1	18.6	Yes	Yes
2010-04-25	Albury	10.8	18.5	17	NA	NA	W	37	WSW	W	11	20	72	40	1016.2	1017.6	NA	NA	14.4	18.4	Yes	No
2010-04-26	Albury	5.1	17.9	0	NA	NA	SSE	15	E	S	4	9	78	49	1026.5	1023	NA	NA	10.4	16.9	No	No
2010-04-27	Albury	7.1	16.1	0	NA	NA	ENE	17	NA	ENE	0	7	84	58	1020.9	1018	6	7	9.7	15.9	No	Yes
2010-04-28	Albury	9.7	17.3	1.6	NA	NA	NW	30	NE	WNW	6	17	84	50	1022	1019.6	1	1	12.4	16.9	Yes	No
2010-04-29	Albury	10.5	17.7	0.4	NA	NA	W	28	WSW	WSW	7	11	79	69	1021.9	1020.4	5	8	14.3	17	No	No
2010-04-30	Albury	5.6	19.1	0	NA	NA	ESE	13	NA	ESE	0	2	99	53	1026.8	1024.4	8	NA	9.4	19	No	No
2010-05-01	Albury	5.9	21.1	0.2	NA	NA	N	22	NA	NE	0	9	84	46	1027.9	1024.1	NA	NA	11.7	20.6	No	No
2010-05-02	Albury	4.8	20.7	0	NA	NA	SSW	15	NE	ESE	7	9	97	47	1026.7	1024.3	6	NA	10	20.3	No	No
2010-05-03	Albury	6.8	23	0	NA	NA	NNW	30	NA	NE	0	11	83	39	1027.1	1021.9	NA	NA	12.7	22.7	No	No
2010-05-04	Albury	8	25.3	0.2	NA	NA	WNW	61	WSW	N	7	26	92	29	1017.8	1011.2	8	4	11.9	24.8	No	Yes
2010-05-05	Albury	8.9	14.5	3	NA	NA	W	39	NW	W	17	22	84	51	1016.1	1015.5	8	NA	9.3	14.5	Yes	No
2010-05-06	Albury	7.1	15.3	0	NA	NA	W	35	NW	W	11	9	78	68	1022.3	1021.6	8	8	10.8	15.3	No	No
2010-05-07	Albury	5.7	17.5	0	NA	NA	W	20	S	WNW	2	6	89	56	1024.7	1021.7	8	6	10.2	16.8	No	No
2010-05-08	Albury	9.6	19.3	0	NA	NA	SSE	13	NA	NA	0	0	84	59	1023.7	1021.1	6	1	13	18.6	No	No
2010-05-09	Albury	5.7	19.5	0	NA	NA	ENE	17	E	SSE	7	4	99	54	1023.4	1019.6	8	1	9.2	18.6	No	No
2010-05-10	Albury	5	19.8	0	NA	NA	ENE	17	S	NE	2	9	99	47	1020.8	1015.2	7	NA	8.1	19.6	No	No
2010-05-11	Albury	3	15.6	0	NA	NA	WSW	43	WNW	WSW	9	20	77	47	1012.5	1014.8	NA	NA	10.7	13.2	No	No
2010-05-12	Albury	1.3	14.9	0	NA	NA	W	28	ESE	W	7	13	81	48	1022.8	1021.5	NA	NA	6	13.8	No	No
2010-05-13	Albury	1	17.1	0	NA	NA	W	30	NA	W	0	20	79	55	1024.1	1019.9	NA	NA	6.4	16.9	No	No
2010-05-14	Albury	3.1	17.7	0.2	NA	NA	SE	15	E	SE	7	7	99	46	1021.2	1017.1	8	NA	5.7	17.1	No	No
2010-05-15	Albury	2.2	18.4	0	NA	NA	SE	13	NA	ENE	0	2	83	44	1019.9	1017.3	NA	NA	8.1	18.1	No	No
2010-05-16	Albury	1.7	17.5	0	NA	NA	ESE	13	NA	SW	0	4	84	51	1021.6	1018.9	NA	NA	8.2	16.3	No	No
2010-05-17	Albury	4.5	17	0	NA	NA	ESE	48	S	SSE	7	7	92	50	1021.1	1017.9	NA	NA	9.2	16.7	No	No
2010-05-18	Albury	1.6	19.7	0	NA	NA	WNW	17	NNW	WNW	7	9	90	38	1020.9	1018.7	NA	NA	7.4	19.4	No	No
2010-05-19	Albury	1.4	18.5	0	NA	NA	W	28	NA	NW	0	7	86	39	1024.1	1021.3	NA	NA	6.6	18.4	No	No
2010-05-20	Albury	2.1	16.5	0	NA	NA	N	13	NA	WSW	0	4	88	44	1023.8	1020.4	NA	NA	6.8	16.1	No	No
2010-05-21	Albury	1.7	17.9	0	NA	NA	SSE	15	NA	SSE	0	9	92	42	1022.3	1019.3	1	NA	7.6	17.5	No	No
2010-05-22	Albury	1.1	17.1	0	NA	NA	ESE	22	NA	SSE	0	7	76	45	1023.3	1020.5	NA	3	6.3	16.1	No	No
2010-05-23	Albury	0.9	18.1	0	NA	NA	NNW	24	ESE	NNW	4	13	76	35	1023.5	1019.2	NA	NA	6.6	17.8	No	No
2010-05-24	Albury	5.2	16.3	0	NA	NA	ESE	20	ESE	ESE	9	9	74	73	1017.6	1013.3	NA	2	10.3	15	No	Yes
2010-05-25	Albury	10.2	14.9	10.4	NA	NA	E	26	E	SSE	7	7	88	99	1008.7	1005	7	7	13.5	12.8	Yes	Yes
2010-05-26	Albury	8.4	19	13.4	NA	NA	SSE	30	SE	SSE	11	6	71	50	1008.9	1010.1	3	NA	14.9	18.9	Yes	No
2010-05-27	Albury	5.7	16.6	0.2	NA	NA	SSE	11	NA	SSE	0	9	92	59	1019.6	1018	8	8	9.7	16.5	No	No
2010-05-28	Albury	6.4	17	0	NA	NA	ENE	22	NA	NE	0	13	96	63	1019.4	1014.3	8	6	9.4	17	No	Yes
2010-05-29	Albury	9.4	15	28	NA	NA	N	26	E	SE	9	11	99	89	1005.7	1002.8	8	8	12.1	14	Yes	Yes
2010-05-30	Albury	8.8	20.2	5.8	NA	NA	SE	46	SSW	SSE	11	31	99	47	1004.7	1004.8	8	1	10.8	19.6	Yes	No
2010-05-31	Albury	10.7	19.1	0	NA	NA	SSE	48	SSE	SE	19	15	54	48	1015.2	1014.8	NA	NA	15	18.4	No	No
2010-06-01	Albury	4.2	16.6	0	NA	NA	SE	13	NA	SE	0	7	89	58	1020.7	1018.5	NA	NA	8.3	16.1	No	No
2010-06-02	Albury	4.3	17.7	0	NA	NA	W	13	NA	SSW	0	4	93	60	1022.3	1020.6	NA	NA	8.6	16.8	No	No
2010-06-03	Albury	3.4	17.7	0	NA	NA	SSE	17	NA	SE	0	7	79	50	1026.5	1023.5	NA	NA	8.9	17.2	No	No
2010-06-04	Albury	3.1	18.4	0	NA	NA	W	19	NA	W	0	11	82	53	1023.6	1019.4	NA	NA	8.7	18.1	No	No
2010-06-05	Albury	1.7	10.2	0	NA	NA	SW	17	ESE	WSW	7	11	99	84	1018.7	1015.8	8	NA	5.1	8.9	No	No
2010-06-06	Albury	5	15.8	0	NA	NA	SW	13	SE	ENE	7	7	97	61	1020.6	1020.4	8	NA	6.2	14.6	No	No
2010-06-07	Albury	0.4	14	0	NA	NA	S	17	NA	S	0	9	80	50	1026.7	1024.3	NA	2	4.2	13.3	No	No
2010-06-08	Albury	3.1	12.2	0	NA	NA	WNW	19	SSE	WNW	2	11	89	49	1023.7	1019.5	7	7	5.3	11.6	No	No
2010-06-09	Albury	5.3	8.4	0	NA	NA	WNW	37	NNW	WNW	11	13	81	92	1012.9	1011.1	7	8	7.8	7.9	No	Yes
2010-06-10	Albury	4.9	12.9	2.4	NA	NA	W	44	WSW	WSW	15	19	85	57	1021.2	1021.1	NA	6	7.2	12.5	Yes	No
2010-06-11	Albury	7.2	13.2	0	NA	NA	W	28	WSW	WSW	6	13	82	66	1023	1019.7	7	7	9.2	12.8	No	No
2010-06-12	Albury	0	13.3	0	NA	NA	W	22	NA	S	0	4	95	51	1025.4	1024.3	5	NA	3.3	12.3	No	No
2010-06-13	Albury	-1	13.1	0	NA	NA	ESE	11	NNW	SSE	6	9	83	47	1031.8	1030.7	NA	NA	4.1	12	No	No
2010-06-14	Albury	-2	13.2	0	NA	NA	ESE	17	NA	E	0	6	85	50	1035.2	1032	NA	6	2.2	12.6	No	No
2010-06-15	Albury	-0.3	12.8	0	NA	NA	SSE	11	SE	ESE	2	9	92	65	1032.3	1028.3	6	1	3.4	12.4	No	No
2010-06-16	Albury	1.5	15.5	0	NA	NA	NNW	52	E	E	4	9	91	73	1027.4	1022.1	1	7	7.4	13.5	No	Yes
2010-06-17	Albury	7.4	16.2	11.6	NA	NA	W	94	NNW	WNW	30	30	82	65	1010	1010.4	8	NA	13	11	Yes	Yes
2010-06-18	Albury	3	12.2	2.2	NA	NA	W	24	NW	W	7	13	88	70	1019.6	1018	7	2	6.9	10.9	Yes	Yes
2010-06-19	Albury	6.9	15.2	1.8	NA	NA	WNW	35	WNW	NW	17	20	95	66	1019.4	1019.6	8	NA	10.3	14.4	Yes	No
2010-06-20	Albury	3.6	13.1	0	NA	NA	NW	39	NA	SSW	0	2	98	86	1027.2	1026.7	8	8	7.7	12.7	No	No
2010-06-21	Albury	5	12.5	0.4	NA	NA	W	17	S	W	9	9	99	83	1034.5	1033.8	8	NA	7.4	11.8	No	No
2010-06-22	Albury	3	14.8	0	NA	NA	SE	15	NA	SE	0	7	94	61	1037.3	1035.2	NA	NA	6.1	14.7	No	No
2010-06-23	Albury	3.5	16.5	0	NA	NA	E	20	NA	E	0	7	89	52	1036.9	1032.9	NA	8	7.2	15.5	No	No
2010-06-24	Albury	3.4	17	0	NA	NA	ENE	24	E	E	4	17	85	56	1030.1	1024.7	3	1	8.3	16.9	No	No
2010-06-25	Albury	7	16.1	0	NA	NA	NNE	31	E	SE	9	2	83	95	1021.9	1018.6	8	8	12.1	13.2	No	Yes
2010-06-26	Albury	6.2	12.1	10.2	NA	NA	WNW	35	WNW	N	4	4	86	71	1020.5	1020.5	7	8	7.6	11.1	Yes	No
2010-06-27	Albury	0.6	11.9	0.2	NA	NA	W	22	SW	NW	2	11	99	54	1024.3	1021.8	1	2	2.8	11.5	No	No
2010-06-28	Albury	-0.6	8.3	0	NA	NA	NNW	52	SE	WSW	7	9	99	70	1022.7	1020.3	8	7	2.3	8.2	No	No
2010-06-29	Albury	2.3	9.4	0	NA	NA	N	20	ENE	N	9	13	71	57	1021.2	1019.4	8	8	6.5	9.1	No	No
2010-06-30	Albury	5.1	9.8	0.2	NA	NA	N	24	SSE	NNW	6	9	81	78	1020.7	1019.6	8	8	6.3	8.8	No	Yes
2010-07-01	Albury	3.2	11.9	1.2	NA	NA	NNE	13	NA	SW	0	6	99	67	1025.2	1024.3	7	7	5.5	10.4	Yes	No
2010-07-02	Albury	0.2	10.9	0.2	NA	NA	ESE	19	S	SSE	2	7	99	70	1027.6	1024	8	4	3.2	10.2	No	No
2010-07-03	Albury	1	10.3	0	NA	NA	NNW	11	NA	SW	0	2	99	76	1030.5	1029.8	8	NA	3.7	10	No	No
2010-07-04	Albury	1.5	10.8	0	NA	NA	E	13	SSE	NA	4	0	99	77	1032.5	1029	8	NA	3.1	10	No	No
2010-07-05	Albury	1.8	12.1	0.2	NA	NA	SE	22	SSE	NA	7	0	99	70	1027.5	1022.8	8	3	2.4	11.7	No	Yes
2010-07-06	Albury	2.3	13.9	5.6	NA	NA	SSE	35	WNW	W	7	15	94	56	1020.9	1019.2	NA	NA	6.7	13.8	Yes	No
2010-07-07	Albury	1.5	13.5	0	NA	NA	NNE	50	NA	WNW	0	7	99	64	1026.9	1025.1	7	NA	3	12.6	No	No
2010-07-08	Albury	2.1	14.8	0.4	NA	NA	ESE	13	NA	NE	0	6	99	50	1029.5	1026.6	5	NA	4.1	14.6	No	No
2010-07-09	Albury	0	14.6	0	NA	NA	ENE	15	NA	ESE	0	7	90	57	1030.9	1027.1	NA	NA	4.8	14.1	No	No
2010-07-10	Albury	1.5	16.1	0	NA	NA	N	46	NNW	NNE	6	28	96	61	1024.1	1019.5	NA	8	5	15	No	Yes
2010-07-11	Albury	5	15.4	13.4	NA	NA	N	28	W	NW	4	11	99	62	1020.6	1019.6	8	1	11.8	15.2	Yes	No
2010-07-12	Albury	3.5	15.3	0.2	NA	NA	SE	13	E	NA	9	0	99	62	1024.3	1021	8	NA	5.9	15.1	No	No
2010-07-13	Albury	3.5	16.3	0	NA	NA	WNW	59	NW	E	7	13	98	93	1016.8	1008.9	8	8	6.2	12	No	Yes
2010-07-14	Albury	6.2	10	21.4	NA	NA	NW	57	NW	NW	24	19	82	91	1009.2	1008.7	8	8	8.5	9.1	Yes	Yes
2010-07-15	Albury	3.4	12.2	11	NA	NA	WNW	43	W	W	13	15	85	63	1020.2	1022	NA	6	6.9	11.4	Yes	No
2010-07-16	Albury	0.6	13.1	0	NA	NA	ENE	48	NNE	NNW	2	2	99	56	1028.7	1026.3	8	2	2.9	13	No	No
2010-07-17	Albury	-0.4	11.5	0	NA	NA	E	15	ESE	NA	6	0	99	69	1029.2	1025.9	8	4	2.8	10.8	No	No
2010-07-18	Albury	0.7	12.8	0	NA	NA	ENE	24	NE	N	9	13	96	59	1023.1	1018.7	NA	1	5.2	12.1	No	Yes
2010-07-19	Albury	5	13.5	1.6	NA	NA	NW	20	S	S	4	4	99	61	1018.8	1017.8	8	8	7.7	13.4	Yes	No
2010-07-20	Albury	0.5	11.6	0.2	NA	NA	WNW	19	SSE	WNW	7	11	99	62	1025.4	1024	8	1	3.1	11.5	No	No
2010-07-21	Albury	0.6	12.9	0	NA	NA	W	17	NA	SSW	0	7	99	58	1029.3	1027.1	8	NA	2.9	12.5	No	No
2010-07-22	Albury	-0.5	13.8	0	NA	NA	SW	19	NA	SW	0	11	89	51	1032.7	1030.7	7	1	4	12.4	No	No
2010-07-23	Albury	0.1	15.7	0	NA	NA	W	17	E	W	7	9	99	61	1035.5	1032	8	NA	4.1	15.2	No	No
2010-07-24	Albury	1	14.6	0	NA	NA	W	22	ENE	W	6	13	99	60	1032.1	1028.9	8	NA	4.5	14.2	No	No
2010-07-25	Albury	2.5	14.3	0.2	NA	NA	W	20	S	N	4	2	99	58	1031.7	1029.1	8	NA	4.5	13.8	No	No
2010-07-26	Albury	1.9	14.9	0.2	NA	NA	WSW	19	NA	W	0	9	99	52	1035.9	1034.1	2	NA	3.7	14.6	No	No
2010-07-27	Albury	-1.2	15	0.2	NA	NA	SSE	15	NA	ESE	0	7	85	52	1036.1	1031.5	NA	NA	4	14.7	No	No
2010-07-28	Albury	2.1	12.6	0	NA	NA	ESE	15	N	ESE	4	6	80	67	1027.8	1022.3	NA	8	5.8	12.2	No	Yes
2010-07-29	Albury	5.8	14.8	6.2	NA	NA	NW	20	NA	WSW	0	9	99	80	1018.5	1014.9	8	8	10.3	14	Yes	No
2010-07-30	Albury	8.9	14.9	0	NA	NA	NNE	30	ENE	N	2	13	91	86	1015.5	1013.5	8	8	11.1	14.1	No	Yes
2010-07-31	Albury	7.5	12.3	2.2	NA	NA	W	30	WSW	NW	4	19	100	85	1013.7	1015.6	8	8	11.1	11.6	Yes	Yes
2010-08-01	Albury	7.5	10.1	4.2	NA	NA	WNW	41	N	WSW	20	11	86	93	1016.3	1014.6	8	8	9.3	7.3	Yes	Yes
2010-08-02	Albury	5.4	14.7	18.6	NA	NA	W	39	W	WSW	15	19	85	56	1019.5	1018.7	4	8	7.8	13.7	Yes	No
2010-08-03	Albury	1.2	15.7	0	NA	NA	WNW	28	NA	WNW	0	15	86	51	1023.2	1020.1	NA	NA	6.4	15.5	No	No
2010-08-04	Albury	1.2	9.6	0	NA	NA	NA	NA	NA	N	0	7	94	71	1019.8	1017	8	8	5.5	9.2	No	NA
2010-08-05	Albury	NA	11.8	NA	NA	NA	WSW	28	N	WNW	2	19	97	65	1019.5	1018.3	7	4	6.7	11.3	NA	No
2010-08-06	Albury	0.7	12.6	0.2	NA	NA	NW	22	SE	WNW	6	13	99	59	1024.5	1022.8	8	1	3.2	12.2	No	No
2010-08-07	Albury	-0.6	13.1	0.2	NA	NA	ESE	15	NA	SW	0	9	83	54	1026.9	1023.3	NA	8	4.6	12.7	No	No
2010-08-08	Albury	-1.3	12.6	0	NA	NA	SSE	15	NA	ESE	0	9	86	58	1022.2	1018.8	NA	8	4.3	12.2	No	No
2010-08-09	Albury	0.3	15.5	0	NA	NA	E	31	NW	NE	6	15	79	47	1022.4	1019	NA	NA	6	14.9	No	Yes
2010-08-10	Albury	4.4	16	7.2	NA	NA	NNW	41	E	N	9	15	86	77	1013.9	1008.7	8	8	9.7	15.2	Yes	Yes
2010-08-11	Albury	7.2	10.4	8.2	NA	NA	NNE	33	NE	N	11	13	96	85	1006.2	1000.1	8	8	7.7	10	Yes	Yes
2010-08-12	Albury	4.5	14.9	10.8	NA	NA	SW	50	W	WSW	19	28	91	45	1005.7	1008	8	NA	9.2	14.7	Yes	No
2010-08-13	Albury	1.6	15	0	NA	NA	W	20	NA	SW	0	9	99	56	1016.7	1013.5	8	1	6.5	14.5	No	No
2010-08-14	Albury	3.2	13	0	NA	NA	ENE	41	NE	NE	15	24	85	67	1014.4	1006.9	7	NA	8.9	12.7	No	Yes
2010-08-15	Albury	7.2	12.1	1.8	NA	NA	WNW	46	NNE	N	11	13	83	94	1004.5	1004.4	8	8	10.7	10.9	Yes	Yes
2010-08-16	Albury	6.4	11.8	10.2	NA	NA	W	56	N	W	17	24	94	65	1013.8	1013.8	8	6	7.7	11.3	Yes	Yes
2010-08-17	Albury	-1	12.1	3.8	NA	NA	E	15	NA	NE	0	9	87	55	1024.1	1020.4	NA	1	4.5	11.3	Yes	No
2010-08-18	Albury	1.3	11.8	0.2	NA	NA	ENE	31	NA	NE	0	20	92	86	1016.9	1006.3	4	8	5	8.7	No	Yes
2010-08-19	Albury	5	15.1	15.4	NA	NA	NW	57	NNW	NW	15	30	85	56	1008.2	1007.8	8	6	11.6	14.5	Yes	Yes
2010-08-20	Albury	4.5	11.7	2	NA	NA	W	46	WNW	WNW	20	30	82	58	1015.7	1014.8	4	5	6.4	10.4	Yes	No
2010-08-21	Albury	6.3	12.9	0	NA	NA	WNW	39	WNW	W	17	19	86	68	1018.7	1017.8	8	3	7	12	No	No
2010-08-22	Albury	2.1	15.3	0.2	NA	NA	N	26	E	NW	7	15	87	49	1024	1020.5	NA	6	7.6	14.3	No	No
2010-08-23	Albury	4.1	12.8	0.2	NA	NA	NW	17	SSE	WNW	6	7	91	61	1017.7	1012.6	8	8	6.4	12	No	Yes
2010-08-24	Albury	6.4	13.3	1.8	NA	NA	WNW	67	NW	NNW	19	22	90	55	1013.2	1010.3	8	8	9.4	11.7	Yes	Yes
2010-08-25	Albury	4.2	10.7	1.8	NA	NA	WNW	65	WNW	NNW	13	24	87	65	1010.9	1005.5	8	8	5.4	10.1	Yes	Yes
2010-08-26	Albury	5.4	11.8	9.6	NA	NA	NW	50	NNW	WNW	20	15	84	70	1003.1	1001	8	8	7.3	11.2	Yes	Yes
2010-08-27	Albury	6.8	13.4	4	NA	NA	NW	43	WNW	WSW	20	20	75	55	1009.5	1012.2	NA	NA	9	12.3	Yes	No
2010-08-28	Albury	0.9	14.4	0	NA	NA	WSW	22	ENE	W	6	4	99	58	1024.4	1024	8	3	4.1	13.3	No	No
2010-08-29	Albury	1.9	15.2	0	NA	NA	WSW	15	W	NW	2	6	85	57	1029.6	1027.2	5	7	7.1	14.1	No	No
2010-08-30	Albury	2.3	15.4	0	NA	NA	WNW	20	NA	NW	0	9	84	51	1028.9	1025.2	NA	NA	7.4	15.2	No	No
2010-08-31	Albury	2.9	14.2	0	NA	NA	N	20	S	NE	6	13	89	61	1024.8	1020.4	NA	6	7.2	13.4	No	No
2010-09-01	Albury	7.1	15.1	0	NA	NA	NW	17	SSW	SW	7	6	86	71	1015.8	1014.9	7	8	11.2	14.2	No	No
2010-09-02	Albury	10	16.8	0.8	NA	NA	SSE	33	NA	W	0	9	92	68	1016.5	1016	7	5	10.9	16.1	No	No
2010-09-03	Albury	7.1	17.6	0	NA	NA	SE	26	SSE	E	17	17	65	55	1022.1	1017.5	NA	NA	10.2	17.2	No	Yes
2010-09-04	Albury	10.1	17.7	21.8	NA	NA	N	70	NE	N	24	24	96	87	1004.7	999	8	8	15.1	14.8	Yes	Yes
2010-09-05	Albury	9.8	14.2	20.8	NA	NA	NNW	72	NW	W	22	19	81	67	1011.7	1013.8	8	7	10.6	13.2	Yes	Yes
2010-09-06	Albury	6.8	12.8	2.4	NA	NA	NW	50	NW	W	11	13	89	64	1019.7	1018.7	8	6	9.5	12.5	Yes	Yes
2010-09-07	Albury	2.3	15.1	1.2	NA	NA	SW	52	SE	WSW	7	11	83	49	1026.2	1024.3	NA	1	8	14.7	Yes	No
2010-09-08	Albury	1.7	15.9	0	NA	NA	NNE	24	ESE	ENE	7	13	74	51	1026.9	1022.6	NA	7	8.8	14.6	No	No
2010-09-09	Albury	7.2	14.7	0	NA	NA	ENE	39	SE	ENE	7	11	76	90	1015.6	1009.7	8	8	11.1	11.9	No	Yes
2010-09-10	Albury	8.1	14	24.8	NA	NA	W	50	WNW	W	28	22	91	86	1004.5	1006	8	8	10.9	11	Yes	Yes
2010-09-11	Albury	2.6	15.9	3.2	NA	NA	WNW	35	S	WNW	7	13	88	54	1020.2	1019.2	NA	8	8.4	15.8	Yes	No
2010-09-12	Albury	4.5	16.3	0	NA	NA	N	22	ESE	NW	9	6	84	51	1022.5	1017.5	NA	8	10.2	15.4	No	No
2010-09-13	Albury	6	18.7	0.4	NA	NA	W	31	E	WNW	7	17	88	47	1017.1	1014.8	NA	1	11.4	18.2	No	No
2010-09-14	Albury	5.8	19	0	NA	NA	WSW	46	SE	SE	19	7	76	50	1014.7	1010.3	NA	NA	12.2	18.1	No	No
2010-09-15	Albury	5.5	13.6	0	NA	NA	WSW	43	W	WNW	20	24	68	58	1015.2	1015.6	NA	7	9.5	13.4	No	No
2010-09-16	Albury	7.5	13.4	0	NA	NA	WSW	54	W	W	20	28	64	49	1019.2	1017	6	3	10.2	13.1	No	No
2010-09-17	Albury	4.3	14.3	0.2	NA	NA	SW	39	W	WSW	13	20	76	54	1024	1021.9	NA	5	8.8	13.7	No	No
2010-09-18	Albury	3.3	13.9	0	NA	NA	W	31	WNW	W	11	19	67	60	1021.8	1018.8	6	8	9.8	13.5	No	No
2010-09-19	Albury	2.4	16.4	0	NA	NA	W	30	E	W	2	17	90	55	1022.7	1020.8	8	2	9	16.2	No	No
2010-09-20	Albury	2.8	18.7	0	NA	NA	W	24	SSE	W	6	9	79	54	1026.1	1023.3	NA	NA	10	18.6	No	No
2010-09-21	Albury	5	19.6	0	NA	NA	W	24	E	WNW	2	15	81	64	1025.2	1022.6	NA	NA	11.9	19.2	No	No
2010-09-22	Albury	8.6	20.1	0	NA	NA	W	26	W	SE	2	6	70	48	1025.8	1021.7	5	8	14.7	19.1	No	No
2010-09-23	Albury	5.7	19.9	0	NA	NA	W	28	NA	W	0	17	76	52	1024.4	1021.9	1	NA	12.1	19.1	No	No
2010-09-24	Albury	3.7	19.1	0	NA	NA	NE	33	E	WNW	2	17	96	61	1023.9	1020.7	8	2	9	18.3	No	No
2010-09-25	Albury	5.6	19.7	0	NA	NA	NW	28	S	NNW	7	17	84	52	1018.6	1015.1	NA	1	12.1	18.7	No	No
2010-09-26	Albury	5.4	20.6	0	NA	NA	WSW	24	NA	WNW	0	13	75	43	1020.5	1017.3	NA	NA	13.2	20.1	No	No
2010-09-27	Albury	6.5	20	0	NA	NA	WNW	43	NW	WNW	4	22	83	50	1014.1	1011.2	NA	NA	11.9	19	No	No
2010-09-28	Albury	5.4	14.6	0	NA	NA	W	39	WNW	WNW	11	22	65	49	1016	1015.1	NA	NA	10.4	13.5	No	No
2010-09-29	Albury	3.7	14.3	0	NA	NA	W	39	W	W	19	26	66	43	1021.4	1020.5	NA	NA	9.4	13.9	No	No
2010-09-30	Albury	-0.1	14.6	0	NA	NA	NNW	28	E	WNW	9	17	59	45	1026.3	1023.7	NA	NA	9.5	14	No	No
2010-10-01	Albury	4.1	17.4	0	NA	NA	NE	20	NW	NE	7	11	71	42	1027.5	1024.6	NA	NA	9.9	16.5	No	No
2010-10-02	Albury	4.8	21.1	0	NA	NA	NE	37	SE	NE	13	15	61	47	1028.2	1025.1	NA	NA	13.7	20.8	No	No
2010-10-03	Albury	7.4	23	0	NA	NA	NE	35	SSE	NNE	2	20	72	45	1028.4	1025	NA	NA	13.4	22.3	No	No
2010-10-04	Albury	8.2	23.2	0	NA	NA	NE	35	WNW	NNW	6	15	85	52	1024.6	1020.4	NA	NA	13.2	22.5	No	No
2010-10-05	Albury	10.1	25.9	0	NA	NA	NE	24	ESE	SE	7	9	78	52	1021.9	1019.5	NA	1	16.3	23.8	No	No
2010-10-06	Albury	11.1	24.9	0	NA	NA	W	69	ESE	N	11	20	80	52	1019.8	1014.4	NA	NA	17.4	24.5	No	Yes
2010-10-07	Albury	7.3	15.9	10	NA	NA	WSW	46	W	WSW	20	26	64	42	1020	1020.7	NA	NA	10	15.5	Yes	No
2010-10-08	Albury	4.2	19	0	NA	NA	W	30	SE	WNW	2	15	59	49	1025.3	1023	NA	NA	10.9	17.3	No	No
2010-10-09	Albury	5.4	20.8	0	NA	NA	N	17	SSW	ESE	2	4	83	49	1025.7	1023.6	1	NA	9.9	19.7	No	No
2010-10-10	Albury	8.2	23.2	0	NA	NA	NE	39	W	NE	6	19	71	42	1029.4	1028.1	NA	NA	14.8	22.3	No	No
2010-10-11	Albury	7.6	23.7	0	NA	NA	E	37	SE	NNE	15	19	60	45	1030.9	1027.2	NA	NA	15.4	23.2	No	No
2010-10-12	Albury	14.5	19.9	0.8	NA	NA	NNE	31	ESE	ENE	7	19	91	66	1027.7	1023.9	8	8	14.7	19.5	No	Yes
2010-10-13	Albury	14.7	18	11.4	NA	NA	WSW	30	NNE	E	11	11	92	94	1017.9	1013.7	NA	8	16.2	16.7	Yes	Yes
2010-10-14	Albury	12.7	19.1	19	NA	NA	W	24	NNW	W	4	6	92	69	1013.6	1010.3	7	NA	14	18	Yes	Yes
2010-10-15	Albury	13.8	18.6	22.2	NA	NA	WNW	63	NNW	NE	28	4	93	90	989.8	982.9	8	8	18.5	17.1	Yes	Yes
2010-10-16	Albury	4.8	12.8	32.8	NA	NA	W	52	WSW	W	20	28	72	61	1004.6	1008.3	8	NA	6.4	11.2	Yes	No
2010-10-17	Albury	6.3	15.4	0	NA	NA	WNW	35	WNW	NW	15	17	77	56	1016.1	1016.3	7	8	9.5	14.7	No	No
2010-10-18	Albury	9.2	17.4	0	NA	NA	W	39	NW	WNW	2	20	74	50	1019.9	1019.4	7	1	12.5	17.1	No	No
2010-10-19	Albury	4.8	19	0	NA	NA	WNW	22	W	WSW	6	11	78	49	1026	1024.8	NA	4	10.9	18.2	No	No
2010-10-20	Albury	5.7	21.8	0	NA	NA	SE	20	NA	SSE	0	11	80	51	1028.7	1025	NA	NA	11.9	19.9	No	No
2010-10-21	Albury	8	23.3	0	NA	NA	N	20	NA	SSW	0	11	75	47	1024.5	1020.8	NA	NA	13.5	22.9	No	No
2010-10-22	Albury	9.5	25.8	0	NA	NA	NNE	30	E	N	6	17	77	49	1020.9	1016.9	NA	NA	14.9	25.2	No	No
2010-10-23	Albury	14.8	19	0.4	NA	NA	W	28	W	NW	6	15	81	77	1016.8	1016.8	8	5	17.4	17.2	No	Yes
2010-10-24	Albury	8.2	22.2	2.4	NA	NA	SSE	26	SE	S	19	9	65	51	1020.6	1018.7	5	NA	14.2	21.1	Yes	No
2010-10-25	Albury	10.9	22.2	0	NA	NA	WNW	22	SSE	WNW	4	11	77	47	1022.4	1018.5	4	1	14.6	20.8	No	No
2010-10-26	Albury	8.8	23.5	0	NA	NA	WNW	33	SE	NW	7	20	80	35	1017.9	1015.6	NA	NA	14.8	23	No	Yes
2010-10-27	Albury	10.2	22.3	1.6	NA	NA	WNW	35	S	W	11	17	81	46	1016.2	1015.4	NA	2	15.6	21.6	Yes	No
2010-10-28	Albury	8.8	23.6	0	NA	NA	NE	26	SSE	NNE	7	7	73	48	1019.8	1016.4	NA	NA	15	21.9	No	No
2010-10-29	Albury	10.3	25.6	0	NA	NA	NE	39	E	ENE	7	24	70	44	1017.2	1012.6	NA	NA	17.1	25.5	No	Yes
2010-10-30	Albury	16	19.5	3.4	NA	NA	NE	33	SE	ENE	7	19	95	96	1010.7	1008.4	8	8	17.6	18.6	Yes	Yes
2010-10-31	Albury	13.8	18.7	50.8	NA	NA	NNW	52	N	NNW	17	22	78	67	1011.3	1012	8	8	15.5	17.6	Yes	Yes
2010-11-01	Albury	10.2	18.9	1.2	NA	NA	W	35	W	W	6	19	79	52	1016.5	1013.8	7	1	12.5	17.5	Yes	No
2010-11-02	Albury	7.1	20.3	0	NA	NA	SW	44	WSW	WSW	11	24	73	51	1016.3	1014.7	NA	8	12.1	20.2	No	No
2010-11-03	Albury	10.7	18	0	NA	NA	WNW	35	W	WNW	9	26	63	49	1019.3	1018.2	NA	5	14.4	16.9	No	No
2010-11-04	Albury	10.1	18.8	0	NA	NA	SSE	33	SE	E	13	15	61	48	1020.8	1019	8	5	13.3	18.2	No	No
2010-11-05	Albury	11.1	21	0	NA	NA	ENE	44	SE	SE	19	13	53	37	1023	1019.6	7	NA	15	20.5	No	No
2010-11-06	Albury	7.5	22.9	0	NA	NA	ENE	31	SE	NNE	15	6	59	42	1022.6	1018.6	NA	NA	14.4	20.9	No	No
2010-11-07	Albury	9.3	24.5	0	NA	NA	W	54	SE	N	9	19	73	46	1018.3	1013.8	NA	1	15.9	24.1	No	Yes
2010-11-08	Albury	14.7	24.7	2.2	NA	NA	NW	31	N	WSW	11	20	71	64	1013.8	1014.7	7	4	19.4	23.4	Yes	No
2010-11-09	Albury	11.6	27.7	0	NA	NA	SSW	46	SE	S	7	11	69	47	1024.3	1021.4	NA	1	18.4	26	No	No
2010-11-10	Albury	15.5	29	0	NA	NA	WSW	46	E	NNW	7	17	76	45	1019.9	1015	NA	3	21.5	28.2	No	No
2010-11-11	Albury	15.2	30.5	0.6	NA	NA	N	28	SSE	NNE	9	13	73	47	1014.3	1010	NA	NA	20.6	29.2	No	No
2010-11-12	Albury	17.5	31.3	0	NA	NA	NNE	41	NE	NE	20	26	60	41	1012.5	1008.7	1	NA	24.4	30.4	No	No
2010-11-13	Albury	21.1	26.9	0	NA	NA	ENE	61	E	ENE	13	24	63	78	1012.1	1011	7	3	24.4	24.8	No	Yes
2010-11-14	Albury	19.2	22.6	52.6	NA	NA	N	26	WNW	WNW	15	15	93	73	1013.9	1013.2	8	NA	19.2	22.1	Yes	Yes
2010-11-15	Albury	15.9	23.1	2.4	NA	NA	W	37	W	W	19	19	84	32	1014.3	1011.7	7	NA	16.7	22.6	Yes	No
2010-11-16	Albury	11.4	20.8	0	NA	NA	W	33	W	WSW	11	19	56	42	1015.4	1013.8	NA	3	15.8	19.8	No	No
2010-11-17	Albury	8.8	23.3	0	NA	NA	W	43	E	W	4	17	65	34	1017.5	1014.5	NA	NA	15.6	22	No	No
2010-11-18	Albury	9.1	24.8	0	NA	NA	W	37	ENE	WNW	6	22	68	36	1015.7	1013.5	NA	NA	16	24	No	No
2010-11-19	Albury	12.1	25.5	0	NA	NA	SE	26	SSE	S	17	11	56	39	1020.9	1019.8	NA	NA	17.1	24.2	No	No
2010-11-20	Albury	12	27.3	0	NA	NA	NE	26	E	SSE	7	9	63	39	1026	1022.1	NA	NA	18.3	25.5	No	No
2010-11-21	Albury	12.7	29.7	0	NA	NA	N	22	E	W	11	9	70	29	1022.1	1019.1	5	NA	20	29.5	No	No
2010-11-22	Albury	14.7	29.9	0	NA	NA	ENE	26	SE	NNE	7	7	59	36	1022.7	1019.5	NA	NA	22	29.2	No	No
2010-11-23	Albury	14.8	29.4	0	NA	NA	N	31	ENE	NNE	22	17	49	34	1023.5	1020.5	NA	2	23.2	28.4	No	No
2010-11-24	Albury	18.1	30.1	0	NA	NA	N	35	NNE	NNE	20	11	46	31	1021.8	1018.8	NA	NA	24	29.5	No	No
2010-11-25	Albury	18.9	27.6	0	NA	NA	W	44	ENE	WSW	7	15	47	57	1018.2	1017	7	NA	23.9	25.7	No	Yes
2010-11-26	Albury	17.9	24.2	4	NA	NA	WSW	39	NNW	ENE	13	9	92	68	1018.1	1015.5	8	8	18.5	23.6	Yes	Yes
2010-11-27	Albury	14.8	27.6	19.2	NA	NA	N	44	SE	N	9	6	77	66	1012.6	1008.5	NA	8	20.6	22.7	Yes	Yes
2010-11-28	Albury	17.8	21.4	18.8	NA	NA	NNE	44	NNW	NW	17	17	86	89	1007.6	1007.9	NA	NA	18.5	19.4	Yes	Yes
2010-11-29	Albury	13.6	22.6	14.8	NA	NA	SSE	43	SE	SE	20	22	69	51	1013.6	1012.7	5	2	16.6	21.7	Yes	Yes
2010-11-30	Albury	14.4	23.3	1.6	NA	NA	SE	35	SE	NE	22	13	69	81	1015	1014.3	NA	NA	17.4	19.5	Yes	Yes
2010-12-01	Albury	16.7	23.9	12	NA	NA	SE	24	SE	SE	11	9	72	73	1014.1	1013.3	NA	8	19.6	20.6	Yes	No
2010-12-02	Albury	16.1	26.6	0.6	NA	NA	NW	50	ESE	S	9	11	70	90	1015	1013.3	NA	8	21.3	19	No	Yes
2010-12-03	Albury	15.7	27.3	18.4	NA	NA	NNE	41	SE	S	13	15	71	75	1014.6	1011.3	NA	NA	21.3	21.4	Yes	Yes
2010-12-04	Albury	17.3	29.9	1.2	NA	NA	WSW	44	SSW	WNW	2	17	65	48	1012.6	1009.3	1	6	22.5	28.6	Yes	No
2010-12-05	Albury	16.6	31.6	0	NA	NA	SSE	28	SSE	SE	4	13	63	31	1011.5	1008.2	NA	NA	23.1	30.7	No	No
2010-12-06	Albury	18.9	30.4	0	NA	NA	ENE	43	SE	NE	11	19	63	38	1012.7	1008.9	1	NA	23.3	29.3	No	No
2010-12-07	Albury	21.3	29.8	0	NA	NA	NNE	43	NE	NE	24	26	50	44	1011.5	1008.8	1	8	25.5	29	No	Yes
2010-12-08	Albury	20.3	29.7	3.2	NA	NA	NNW	61	NNE	NNE	22	35	82	55	1009.4	1005	8	7	21.4	29.1	Yes	Yes
2010-12-09	Albury	18	26.7	25.6	NA	NA	W	39	W	WNW	11	20	85	50	1009.1	1007.2	8	8	20.5	26	Yes	No
2010-12-10	Albury	16.7	22.5	0	NA	NA	WNW	46	WNW	W	13	26	59	38	1010.1	1008.7	8	NA	19.1	21.9	No	No
2010-12-11	Albury	11.2	24.3	0	NA	NA	WNW	43	W	WNW	17	24	59	35	1009.2	1004.5	NA	1	15.6	22.8	No	No
2010-12-12	Albury	15	22.2	0	NA	NA	NW	46	W	WNW	24	24	54	33	1005.6	1006.3	2	NA	17.7	22	No	No
2010-12-13	Albury	10.5	26.2	0	NA	NA	WNW	33	ESE	SW	7	11	65	32	1014.3	1012.5	NA	NA	17	24.2	No	No
2010-12-14	Albury	13.7	28.8	0	NA	NA	ENE	24	SE	NE	6	7	67	36	1015	1010.4	NA	NA	18.6	27.6	No	No
2010-12-15	Albury	16.1	31.1	0	NA	NA	NNE	35	ENE	NNW	15	11	57	28	1008.7	1003.6	NA	5	24.3	29.8	No	No
2010-12-16	Albury	15.1	25.6	0.4	NA	NA	W	43	W	WSW	20	26	72	21	1004.6	1003.8	NA	NA	17.6	24.7	No	No
2010-12-17	Albury	10.3	25.9	0	NA	NA	NW	46	NE	W	6	26	62	31	1005.3	1002.1	NA	7	17.7	24.1	No	No
2010-12-18	Albury	14	20.8	1	NA	NA	WNW	76	NNW	W	19	35	64	52	1002.4	1002.8	NA	7	16.9	18.7	No	Yes
2010-12-19	Albury	10.4	18	3	NA	NA	W	61	ENE	NNW	9	13	71	55	998.8	994.3	8	8	15	17.4	Yes	Yes
2010-12-20	Albury	8.6	20.5	6.2	NA	NA	WSW	52	W	WSW	20	22	79	50	1002.3	1004.3	7	8	10.8	18.6	Yes	Yes
2010-12-21	Albury	9.9	21.2	1.6	NA	NA	WSW	41	WSW	W	15	19	68	48	1010.5	1011.5	NA	7	14.3	19.3	Yes	No
2010-12-22	Albury	9.4	25.9	0	NA	NA	SW	28	ESE	SE	6	11	71	37	1018.4	1015.7	NA	NA	16.6	24.2	No	No
2010-12-23	Albury	12.3	29.2	0	NA	NA	SW	41	NA	WSW	0	20	62	24	1018.1	1017.4	NA	NA	19.8	28.1	No	No
2010-12-24	Albury	13.9	30.8	0	NA	NA	NE	31	SE	ENE	15	9	47	33	1022.3	1018.2	NA	NA	20.6	29.4	No	No
2010-12-25	Albury	19.3	29.1	0	NA	NA	SSE	35	NE	N	15	24	60	72	1014.6	1009.9	NA	8	23.2	23.4	No	No
2010-12-26	Albury	17.5	30	1	NA	NA	SW	43	E	W	6	30	75	35	1005.4	1000.5	2	NA	22.2	28.4	No	No
2010-12-27	Albury	11.3	22.2	0	NA	NA	W	57	W	W	13	31	57	38	1006.7	1007.1	NA	NA	16.3	22	No	No
2010-12-28	Albury	9.1	26.7	0	NA	NA	SSE	37	SE	ENE	17	11	49	35	1016.8	1014.2	NA	NA	15.1	24.7	No	No
2010-12-29	Albury	13.5	31	0	NA	NA	NW	30	N	SW	19	13	57	28	1015.6	1012.8	NA	NA	21.9	29.6	No	No
2010-12-30	Albury	14.8	34	0	NA	NA	SW	41	ESE	WSW	9	24	55	25	1015.8	1013.3	NA	NA	21.7	33.5	No	No
2010-12-31	Albury	15.7	38.1	0	NA	NA	N	46	ESE	N	2	9	55	22	1014.3	1010.7	NA	NA	23.3	36.7	No	No
2011-01-01	Albury	23.2	35.8	0	NA	NA	ENE	26	S	WSW	13	9	46	29	1011.1	1009.2	NA	NA	26.8	32.8	No	No
2011-01-02	Albury	20.1	31.1	0.6	NA	NA	W	35	SW	WSW	2	15	45	27	1010.9	1009.5	NA	NA	25.1	30.2	No	No
2011-01-03	Albury	13.6	29.4	0	NA	NA	WNW	35	SSE	WNW	19	11	56	28	1011.8	1009.3	NA	NA	20.2	28.4	No	No
2011-01-04	Albury	13.9	29.2	0	NA	NA	SSE	24	SE	SE	11	11	53	38	1011.6	1007.8	NA	NA	19.9	27.9	No	No
2011-01-05	Albury	16	28.9	0	NA	NA	SSE	31	ENE	SW	4	9	57	31	1006.2	1004.3	NA	NA	22	26.8	No	No
2011-01-06	Albury	16.5	31.6	0	NA	NA	NNE	30	SE	N	19	13	48	34	1010.3	1007.7	NA	NA	21.4	30	No	No
2011-01-07	Albury	16.1	30.7	0	NA	NA	NNE	26	NNE	SW	17	6	51	42	1012.7	1010.1	NA	NA	23.4	29.3	No	No
2011-01-08	Albury	17.8	32	0	NA	NA	ENE	31	NA	E	0	11	66	40	1012	1009.1	NA	NA	22.9	31.1	No	No
2011-01-09	Albury	20.1	33	0	NA	NA	ENE	61	SE	SSE	17	22	55	41	1013.8	1010.6	NA	NA	26.7	32.5	No	Yes
2011-01-10	Albury	20.1	32	35	NA	NA	ENE	37	SSE	ENE	19	11	68	40	1013.6	1010	NA	NA	24.1	31.2	Yes	Yes
2011-01-11	Albury	21.6	26.4	1.4	NA	NA	NE	37	SE	NNE	13	15	81	87	1011.7	1009.4	8	8	22.5	23	Yes	Yes
2011-01-12	Albury	21.5	28.9	5	NA	NA	NE	44	NE	NW	19	11	66	84	1006.9	1006.2	8	NA	25.5	24.5	Yes	Yes
2011-01-13	Albury	22.1	30.6	14.2	NA	NA	NE	41	ESE	ENE	6	28	86	59	1009.5	1006.5	8	8	24.4	29.5	Yes	Yes
2011-01-14	Albury	24	25.5	2.4	NA	NA	NE	52	NE	NNE	33	22	61	90	1006	1006	NA	8	24.5	21.2	Yes	Yes
2011-01-15	Albury	19.9	31.4	13.8	NA	NA	WSW	24	SE	SSE	4	11	83	34	1009.4	1007.4	1	NA	22.3	29.6	Yes	No
2011-01-16	Albury	18.5	33.7	0	NA	NA	WSW	31	S	NW	2	13	71	46	1009.7	1005.1	NA	NA	23.8	32.6	No	No
2011-01-17	Albury	19.8	26.9	0	NA	NA	WSW	48	WNW	W	19	24	70	36	1004.4	1003.3	NA	NA	21.6	26.5	No	No
2011-01-18	Albury	12.9	27.2	0	NA	NA	W	28	S	S	6	9	64	43	1007.4	1005.9	NA	NA	17.9	25.5	No	No
2011-01-19	Albury	12.9	29.3	0	NA	NA	NE	28	E	SE	4	9	70	36	1009.1	1007.8	NA	NA	19.1	26.9	No	No
2011-01-20	Albury	16.1	31.9	0	NA	NA	E	22	SSE	NNE	13	13	63	38	1011.8	1009.4	NA	NA	21.4	29.5	No	No
2011-01-21	Albury	17.8	32.5	0	NA	NA	N	37	SE	NNW	9	6	60	40	1012.4	1009.9	NA	NA	24.9	32	No	No
2011-01-22	Albury	19.8	34.6	0	NA	NA	NE	43	ESE	N	13	13	60	37	1013.6	1010.3	NA	NA	25.3	33	No	No
2011-01-23	Albury	20.7	31.4	0	NA	NA	ENE	39	E	S	11	7	53	41	1010.4	1006.1	NA	NA	24.6	30.9	No	No
2011-01-24	Albury	19.8	30.6	0	NA	NA	WSW	35	NA	W	0	15	68	29	1002.5	1001.5	NA	NA	22.2	30.4	No	No
2011-01-25	Albury	14.9	32	0	NA	NA	SW	28	S	W	4	15	60	30	1008	1006.6	NA	NA	21.1	30.3	No	No
2011-01-26	Albury	21.1	34.4	0	NA	NA	SW	39	S	SSW	9	20	63	40	1008.2	1009.6	NA	NA	25.1	33.4	No	No
2011-01-27	Albury	14.3	31.6	0	NA	NA	WSW	39	NA	WSW	0	19	60	30	1014.5	1013.7	NA	NA	19.8	29.5	No	No
2011-01-28	Albury	12.6	32.3	0	NA	NA	E	28	SE	SSE	13	9	56	20	1017.8	1015.9	NA	NA	20.6	30.6	No	No
2011-01-29	Albury	14.5	32	0	NA	NA	NW	35	ENE	NNW	7	9	59	32	1018.9	1017.2	NA	NA	21.5	30.2	No	No
2011-01-30	Albury	16.7	35.4	0	NA	NA	SSE	28	SE	ESE	9	17	68	31	1019	1015.6	NA	NA	23	33.4	No	No
2011-01-31	Albury	19.9	38.2	0	NA	NA	S	24	SSE	S	7	17	56	25	1015.3	1011.4	NA	NA	25.3	37.3	No	No
2011-02-01	Albury	20.5	39.8	0	NA	NA	NW	61	E	NW	6	28	57	16	1009	1005.2	NA	NA	27.2	38.8	No	No
2011-02-02	Albury	21.9	33.7	0	NA	NA	NNE	41	NNE	N	17	20	77	49	1014.1	1011.1	NA	NA	25.4	32	No	Yes
2011-02-03	Albury	21.9	36	3.4	NA	NA	WNW	31	NA	W	0	7	74	50	1012.3	1011.6	NA	1	25.8	33.9	Yes	Yes
2011-02-04	Albury	22.5	28.2	2.6	NA	NA	WNW	81	S	SE	4	9	80	99	1012.7	1011.1	NA	8	24.8	23.4	Yes	Yes
2011-02-05	Albury	20.4	23	99.2	NA	NA	NW	28	NE	NW	11	4	97	95	1008.6	1007.3	5	8	22.5	22.5	Yes	Yes
2011-02-06	Albury	14.7	21.5	51	NA	NA	WSW	43	WNW	W	19	22	81	45	1017	1019.6	8	NA	14.7	19.1	Yes	No
2011-02-07	Albury	10.8	25.5	0	NA	NA	SSE	26	SSE	WNW	15	7	58	40	1023.6	1019.5	NA	NA	14.5	23.9	No	No
2011-02-08	Albury	13.4	27.3	0	NA	NA	SE	22	ESE	SE	7	11	66	50	1018.7	1016.6	NA	NA	18.5	26.4	No	No
2011-02-09	Albury	15	29.4	0	NA	NA	NNE	20	S	E	6	9	66	43	1022	1019.8	NA	NA	18.7	27.1	No	No
2011-02-10	Albury	17	29.7	0	NA	NA	N	28	SSE	ENE	9	17	79	55	1020.1	1016.1	2	NA	19.8	27.9	No	Yes
2011-02-11	Albury	19.8	24.8	39.8	NA	NA	SW	54	NE	NNW	15	9	98	94	1013.4	1011.5	8	8	20.4	22	Yes	Yes
2011-02-12	Albury	18.7	28.5	28.2	NA	NA	WNW	28	W	WNW	7	19	88	57	1014.2	1012.9	8	4	19.6	28.2	Yes	No
2011-02-13	Albury	15.1	28.6	0	NA	NA	SSE	24	SSE	S	11	7	73	50	1017.6	1016.5	NA	NA	20.6	27.6	No	No
2011-02-14	Albury	14.5	29.2	0	NA	NA	ENE	20	E	E	6	9	57	45	1022.2	1019.9	NA	NA	19.4	27.6	No	No
2011-02-15	Albury	16.4	28	0	NA	NA	ESE	24	ESE	N	7	9	69	40	1022.3	1018.6	NA	NA	20.5	26.7	No	No
2011-02-16	Albury	18.9	22	0.2	NA	NA	ENE	31	NA	NE	0	13	80	85	1017.6	1016.1	8	NA	20.7	20.6	No	Yes
2011-02-17	Albury	18.9	29.2	5.8	NA	NA	ESE	30	NA	SSE	0	4	90	55	1012.9	1010.8	8	5	19.9	28.1	Yes	No
2011-02-18	Albury	19.3	30.7	0	NA	NA	ESE	52	SE	E	13	15	68	51	1013.7	1010.3	1	1	22	30.4	No	Yes
2011-02-19	Albury	21.7	29	12.2	NA	NA	NNE	59	N	NW	17	20	91	67	1005.2	1004.5	NA	8	22.1	27.4	Yes	Yes
2011-02-20	Albury	16.7	25.7	12.8	NA	NA	WNW	43	WSW	WNW	13	26	80	50	1010.1	1009.7	8	5	19.4	25.2	Yes	No
2011-02-21	Albury	10.1	22.5	0	NA	NA	W	41	WSW	W	19	20	62	40	1015.2	1015.2	NA	NA	13.6	21.7	No	No
2011-02-22	Albury	12.3	25.2	0	NA	NA	SW	69	SSE	SSW	15	9	53	43	1022.1	1020.5	NA	NA	15	23.2	No	No
2011-02-23	Albury	12.6	28	0.2	NA	NA	WSW	28	ESE	W	7	11	66	43	1024	1020	NA	NA	16.8	26.7	No	No
2011-02-24	Albury	13.9	29.2	0	NA	NA	WSW	28	NE	WSW	2	13	76	43	1019.2	1015.5	NA	NA	18.9	27.7	No	No
2011-02-25	Albury	16.5	29.8	0	NA	NA	WNW	24	S	NNW	2	7	75	36	1014.1	1011.5	NA	NA	19.2	29.2	No	No
2011-02-26	Albury	15.6	30.9	0	NA	NA	W	33	SSE	N	6	7	70	36	1011.3	1008.6	NA	NA	19.6	30.2	No	No
2011-02-27	Albury	19.6	24.8	0.2	NA	NA	WNW	20	SSW	NE	6	7	87	87	1009.9	1009	8	8	20.4	21.1	No	Yes
2011-02-28	Albury	17.9	30	11.8	NA	NA	SE	20	SSE	ESE	7	11	85	55	1007.8	1003.7	4	7	20.4	28.5	Yes	No
2011-03-01	Albury	16	22.8	0	NA	NA	WSW	44	W	WSW	22	30	82	40	1006.5	1009.1	1	NA	16	21.6	No	No
2011-03-02	Albury	8.8	23.4	0	NA	NA	WNW	24	S	WNW	11	11	67	41	1015.8	1012.8	NA	NA	13	22.3	No	No
2011-03-03	Albury	8.4	22.3	0	NA	NA	WSW	37	ESE	WSW	4	22	77	45	1012.9	1011.6	NA	NA	13.4	21.3	No	No
2011-03-04	Albury	8.6	22.1	0	NA	NA	W	33	ENE	W	6	20	79	42	1014.3	1013.6	NA	NA	13.2	21	No	No
2011-03-05	Albury	11.5	25	0	NA	NA	SE	30	SSE	E	19	13	58	30	1020.6	1019.4	NA	NA	15.6	24.9	No	No
2011-03-06	Albury	9.6	25.3	0	NA	NA	E	22	NA	S	0	9	68	38	1025.8	1022.8	NA	NA	15	23.6	No	No
2011-03-07	Albury	10.6	26.6	0	NA	NA	SE	31	ESE	NNE	4	9	73	42	1023.9	1019.2	NA	NA	16.2	25.8	No	No
2011-03-08	Albury	11.4	28.7	0	NA	NA	NE	30	E	NNE	6	17	71	34	1017.5	1013.2	NA	2	16.8	28	No	No
2011-03-09	Albury	16.8	27	0	NA	NA	NNE	30	NA	NNW	0	15	61	57	1014.8	1013	2	NA	22.3	23.9	No	Yes
2011-03-10	Albury	18.7	20.8	13.4	NA	NA	N	22	ENE	ENE	9	13	92	95	1012.3	1011.9	8	8	19.8	19.6	Yes	Yes
2011-03-11	Albury	16.8	27	10.2	NA	NA	E	30	NA	SE	0	13	90	54	1015.4	1013.7	8	NA	19	26.2	Yes	No
2011-03-12	Albury	17.2	28.2	0.6	NA	NA	ENE	37	NA	NNE	0	19	88	56	1018.8	1017.1	NA	8	19.8	27	No	No
2011-03-13	Albury	19.6	29.3	0.6	NA	NA	SW	54	NA	NE	0	13	87	61	1019.8	1017.2	8	NA	21.8	28.8	No	Yes
2011-03-14	Albury	18.2	26.9	19.8	NA	NA	SSE	19	S	SE	7	7	96	61	1021.3	1019.2	7	NA	19.6	26.2	Yes	No
2011-03-15	Albury	16.3	28.4	0.2	NA	NA	E	24	SE	NE	7	11	81	56	1020.3	1017	NA	NA	19.4	26.6	No	No
2011-03-16	Albury	17.1	28.2	0.4	NA	NA	SW	30	E	W	6	19	87	37	1017.3	1015.5	7	NA	19.8	28	No	No
2011-03-17	Albury	12.1	25.9	0.2	NA	NA	WNW	22	SSW	SSE	7	7	84	51	1018.7	1016	7	NA	15.4	24.6	No	No
2011-03-18	Albury	12.8	26.3	0	NA	NA	SE	20	SSE	SSE	9	11	77	47	1015.4	1012.4	1	1	16.2	25.2	No	No
2011-03-19	Albury	13.3	27.4	0	NA	NA	NNE	24	SSE	ENE	13	15	74	43	1013.9	1010.6	NA	5	17.4	26.7	No	No
2011-03-20	Albury	13.9	28.1	0	NA	NA	SE	57	SE	ENE	13	9	71	46	1011.9	1008.4	NA	1	19.4	27.4	No	No
2011-03-21	Albury	18.2	25.9	0	NA	NA	E	30	SSE	NE	4	15	75	59	1005.4	1002.5	NA	NA	19.3	24.9	No	No
2011-03-22	Albury	18.6	26.8	0	NA	NA	WNW	37	NA	WNW	0	13	82	58	1001.4	1000.3	8	5	20.1	26	No	No
2011-03-23	Albury	16.3	20.1	0	NA	NA	W	37	NNW	WNW	15	22	76	63	1005.7	1005.3	8	8	16.4	18.4	No	Yes
2011-03-24	Albury	13.9	22	8	NA	NA	WNW	44	NNW	WNW	13	19	90	64	1003.7	1003.8	8	3	15.7	20.7	Yes	No
2011-03-25	Albury	13.3	22.1	0	NA	NA	WNW	43	W	WSW	17	17	77	49	1011.8	1012.6	3	8	14.9	20.9	No	No
2011-03-26	Albury	9.6	24.2	0	NA	NA	SSE	26	NNW	SE	2	4	67	43	1020.8	1019.7	NA	NA	15.1	22.7	No	No
2011-03-27	Albury	9.8	23	0	NA	NA	S	19	NA	S	0	7	69	47	1025.3	1023.6	NA	1	13.9	22.4	No	No
2011-03-28	Albury	10.2	24.7	0	NA	NA	E	20	S	ENE	2	11	81	45	1026.9	1023.8	NA	NA	14.2	23.5	No	No
2011-03-29	Albury	11.5	25.7	0	NA	NA	NE	26	NA	ENE	0	11	86	52	1024	1020.2	8	8	14.8	24.3	No	No
2011-03-30	Albury	12.3	25.8	0	NA	NA	SW	33	ESE	NW	9	6	87	55	1018.7	1015.6	5	8	15.6	24.1	No	No
2011-03-31	Albury	7.2	22.1	0.2	NA	NA	SSE	24	NA	SE	0	7	83	47	1022.8	1021.5	NA	NA	11.6	21.4	No	No
2011-05-01	Albury	8.7	20.4	0	NA	NA	NE	15	NA	S	0	9	81	66	1019.6	1016.3	4	8	12.8	19.5	No	No
2011-05-02	Albury	12.3	22.3	0	NA	NA	WNW	24	NA	SSW	0	7	90	57	1016.5	1014.3	NA	8	13.9	19.4	No	No
2011-05-03	Albury	9	21.9	0	NA	NA	SSE	28	NA	NA	0	0	74	46	1016.6	1014.5	5	1	14.6	21.6	No	No
2011-05-04	Albury	6.7	19	0.6	NA	NA	W	28	NA	NW	0	19	85	47	1019.6	1018	NA	NA	10.7	18.6	No	No
2011-05-05	Albury	4.4	18.1	0.2	NA	NA	SE	24	NA	E	0	6	70	42	1024.3	1022.3	NA	NA	10.8	17.8	No	No
2011-05-06	Albury	2.8	16.8	0	NA	NA	SSW	13	NA	SSE	0	7	76	53	1025.4	1021.5	NA	NA	8.1	15.9	No	No
2011-05-07	Albury	3.4	15.9	0	NA	NA	SE	17	NA	ESE	0	9	96	57	1020.7	1016	7	NA	6.2	15.7	No	No
2011-05-08	Albury	2.1	16.8	0	NA	NA	WNW	24	NA	WNW	0	17	94	39	1016	1013.5	8	NA	7.4	16.6	No	No
2011-05-09	Albury	3.8	16.1	0	NA	NA	SSE	44	ESE	SSE	7	24	60	43	1017.9	1016.8	NA	NA	11.4	15.6	No	No
2011-05-10	Albury	1.1	15.2	0	NA	NA	NW	26	NA	NW	0	17	69	43	1019.3	1015.3	NA	NA	7.4	14.6	No	Yes
2011-05-11	Albury	3	11	3.6	NA	NA	W	54	WNW	WNW	22	26	83	55	1010.6	1009	2	5	8	10.8	Yes	No
2011-05-12	Albury	0.2	10.1	0.4	NA	NA	WSW	24	SSW	NE	4	4	94	89	1015.3	1013.8	6	8	4.1	8.6	No	Yes
2011-05-13	Albury	3.8	14.1	5	NA	NA	W	35	WNW	WNW	11	20	98	74	1015	1012.3	8	6	9	13.2	Yes	Yes
2011-05-14	Albury	3.8	14.3	1.8	NA	NA	W	35	W	WSW	20	19	82	46	1020.7	1021.8	NA	7	6.8	13.6	Yes	No
2011-05-15	Albury	-0.7	13.7	0	NA	NA	W	15	NA	WSW	0	9	95	57	1031.5	1029.9	8	5	3.3	12.3	No	No
2011-05-16	Albury	0.8	11.2	0	NA	NA	W	20	SE	W	4	7	99	74	1033	1030.5	8	8	4.2	10.9	No	No
2011-05-17	Albury	0.5	15.8	0	NA	NA	E	15	NA	ESE	0	4	85	54	1031.8	1028.1	NA	NA	5.4	14.7	No	No
2011-05-18	Albury	2.3	17.9	0	NA	NA	E	20	E	ENE	7	7	99	48	1032	1029.2	1	NA	7.1	17.6	No	No
2011-05-19	Albury	2.7	16	0	NA	NA	S	13	NA	SSE	0	6	91	55	1031.5	1028.8	NA	NA	6.6	15.9	No	No
2011-05-20	Albury	4.5	18.6	0	NA	NA	SE	15	NA	ESE	0	7	93	48	1028.7	1024.9	NA	NA	7.7	18.1	No	No
2011-05-21	Albury	3.3	20.5	0	NA	NA	ESE	19	NA	ESE	0	9	85	50	1025.4	1020.7	NA	NA	8	19.6	No	No
2011-05-22	Albury	5.8	22	0	NA	NA	ENE	46	NA	NE	0	20	94	53	1017	1009.3	6	6	10.2	20.4	No	Yes
2011-05-23	Albury	10.2	15	17.4	NA	NA	WNW	44	NNE	WNW	19	20	88	85	1002.9	1000.5	8	8	13.2	14	Yes	Yes
2011-05-24	Albury	8.9	15.6	3.6	NA	NA	WNW	26	WSW	WNW	15	7	85	65	1007.8	1008.2	8	8	10	14.8	Yes	No
2011-05-25	Albury	3.1	14.7	0	NA	NA	SE	30	S	SE	11	17	74	47	1017.3	1016.1	NA	NA	7.3	14.3	No	No
2011-05-26	Albury	1.3	14.9	0	NA	NA	WSW	26	NA	WSW	0	20	75	52	1020.5	1018.6	NA	NA	6.6	13.6	No	No
2011-05-27	Albury	1.9	13.8	0	NA	NA	W	17	NE	WSW	2	11	99	65	1021.9	1020.6	7	1	6.1	12.8	No	No
2011-05-28	Albury	2.6	13.9	0	NA	NA	WSW	15	NA	WSW	0	11	99	72	1025.4	1023.5	NA	NA	6.1	13	No	No
2011-05-29	Albury	2.5	14.8	0	NA	NA	SSE	11	WSW	NA	4	0	99	63	1026.5	1023.4	NA	NA	4.7	14.1	No	No
2011-05-30	Albury	3.6	15.9	0	NA	NA	SSE	26	NA	ESE	0	11	76	51	1025.9	1023.2	NA	NA	8.7	15.8	No	No
2011-05-31	Albury	2.8	19.4	0	NA	NA	SE	22	NA	SE	0	9	73	48	1024.8	1022	NA	NA	8	19.2	No	No
2011-06-01	Albury	3.1	19.8	0	NA	NA	NE	17	NA	NE	0	11	86	53	1028	1025.1	NA	NA	8.8	19.1	No	No
2011-06-02	Albury	2.9	17.6	0	NA	NA	N	15	NNW	SSE	7	9	99	58	1027.8	1023.4	7	NA	7.7	17.3	No	No
2011-06-03	Albury	4.3	18.3	0	NA	NA	NW	20	ENE	NW	6	11	97	57	1020.6	1016.4	8	NA	8.5	17.4	No	Yes
2011-06-04	Albury	8.5	14.8	8.8	NA	NA	W	24	W	WNW	9	11	95	72	1016.3	1015.6	8	1	10.9	13.8	Yes	No
2011-06-05	Albury	2.2	12	0	NA	NA	N	28	NA	N	0	15	98	75	1018.7	1014.7	8	2	6.7	11.5	No	Yes
2011-06-06	Albury	4.9	12.8	2	NA	NA	WSW	26	W	WNW	9	15	77	50	1017.9	1018	NA	NA	6.8	12.4	Yes	No
2011-06-07	Albury	-0.5	9.8	0	NA	NA	SW	52	S	NW	4	13	97	79	1019.3	1014.3	8	NA	3.1	9	No	Yes
2011-06-08	Albury	1.5	10.2	2.6	NA	NA	WNW	37	WNW	W	13	22	89	63	1019.2	1017.3	8	8	3	9.7	Yes	No
2011-06-09	Albury	2.9	14.6	0	NA	NA	WSW	33	W	SSW	13	17	89	51	1018.1	1016.2	7	NA	7.2	13.7	No	No
2011-06-10	Albury	-1.1	14	0	NA	NA	SSE	20	NA	SSE	0	13	85	46	1021.3	1021.7	NA	NA	4.3	13.9	No	No
2011-06-11	Albury	-1.4	13.9	0	NA	NA	SSE	26	NA	SSE	0	17	82	50	1028.7	1026.6	NA	NA	3.5	13.7	No	No
2011-06-12	Albury	1	16.1	0.2	NA	NA	SE	28	NA	SSE	0	17	76	49	1029.1	1026	NA	NA	7.6	16	No	No
2011-06-13	Albury	-0.3	15.9	0	NA	NA	SSE	20	NA	ESE	0	11	91	41	1027.3	1024.5	NA	NA	4.3	15.7	No	No
2011-06-14	Albury	1.7	16.7	0	NA	NA	SSE	35	NNE	SSE	7	19	78	45	1025.3	1023.7	NA	NA	8.2	16.5	No	No
2011-06-15	Albury	0.5	16.9	0	NA	NA	S	15	E	S	2	7	82	48	1027	1024.7	NA	NA	5.8	16.8	No	No
2011-06-16	Albury	1	16.1	0	NA	NA	ESE	46	NA	E	0	6	89	52	1023.6	1018.4	NA	NA	4.8	16	No	No
2011-06-17	Albury	3	12.6	1	NA	NA	WNW	35	NW	W	11	15	92	68	1010.6	1010.1	8	NA	7.5	11.5	No	No
2011-06-18	Albury	5.7	12.5	0.2	NA	NA	NW	28	WNW	WNW	13	11	91	85	1015.1	1014.5	8	8	7.9	11.1	No	No
2011-06-19	Albury	3.3	11.8	0	NA	NA	NW	20	NA	NNE	0	7	99	92	1017.7	1015.2	8	8	7.6	11.4	No	Yes
2011-06-20	Albury	7.6	14.6	3.6	NA	NA	N	46	NNE	NNE	6	19	86	67	1015.4	1010.8	7	8	10.4	14.1	Yes	Yes
2011-06-21	Albury	6.6	11.6	10.6	NA	NA	NNW	65	NW	WNW	11	28	93	58	1002	1003.9	8	2	6.8	10.3	Yes	No
2011-06-22	Albury	5.9	11.1	0.6	NA	NA	NW	43	WNW	NW	19	19	93	69	1013.3	1013.6	8	8	6.3	10.4	No	Yes
2011-06-23	Albury	6.2	14.2	3.4	NA	NA	W	43	W	W	19	17	85	70	1020.2	1020.9	8	NA	11	13.3	Yes	No
2011-06-24	Albury	2.9	13.1	0	NA	NA	WNW	15	NE	S	6	7	99	87	1028.3	1027.8	NA	NA	6.4	11.9	No	No
2011-06-25	Albury	5.5	15.5	0.4	NA	NA	SE	13	SSE	S	7	6	99	65	1031	1028.1	8	NA	8	14.8	No	No
2011-06-26	Albury	3.2	15.7	0	NA	NA	NE	24	NE	NNW	6	13	99	55	1029.2	1025.1	8	NA	5.7	14.6	No	No
2011-06-27	Albury	0.9	16.4	0	NA	NA	NNE	13	NA	NA	0	0	99	47	1030.5	1028.7	NA	NA	4.3	16.2	No	No
2011-06-28	Albury	-0.2	15.2	0	NA	NA	SSE	15	NA	ESE	0	7	98	52	1035.7	1032.6	NA	NA	3.6	15.2	No	No
2011-06-29	Albury	0.9	16.6	0	NA	NA	ENE	17	NA	ESE	0	6	81	50	1037.4	1035.1	NA	NA	5.6	16.1	No	No
2011-06-30	Albury	0.3	15.2	0	NA	NA	SE	20	NA	SE	0	9	92	53	1038.9	1034.2	NA	NA	5.4	15.1	No	No
2011-07-01	Albury	0.3	14.1	0	NA	NA	E	13	SE	SE	2	4	99	59	1033.6	1028.7	8	NA	3.9	13.8	No	No
2011-07-02	Albury	0.2	15.2	0	NA	NA	N	20	E	SE	4	9	99	63	1026.7	1020.9	7	NA	3.7	14.5	No	No
2011-07-03	Albury	2.9	14.8	0	NA	NA	SE	48	ESE	S	6	7	98	80	1018.7	1014.3	8	7	6.3	12.8	No	Yes
2011-07-04	Albury	6.3	14.8	15.4	NA	NA	W	69	N	NW	7	35	85	54	1013.2	1009.1	6	6	10.7	14.1	Yes	Yes
2011-07-05	Albury	6.9	11.2	3.8	NA	NA	WNW	59	NW	WNW	26	28	84	73	1010.1	1008.8	8	NA	7.8	10.6	Yes	Yes
2011-07-06	Albury	7	10.8	1.2	NA	NA	NW	61	NW	NNW	17	19	94	87	1010.8	1007.7	8	8	7.9	10	Yes	Yes
2011-07-07	Albury	6.8	11.2	4.4	NA	NA	WNW	52	WNW	W	15	24	85	54	1013.9	1018.3	2	1	7.5	10.6	Yes	No
2011-07-08	Albury	-0.5	8.3	0	NA	NA	WNW	28	NA	W	0	15	93	64	1026	1024.7	NA	8	4.3	8	No	Yes
2011-07-09	Albury	4.3	9.2	4.2	NA	NA	WNW	28	WNW	WNW	13	19	94	87	1022.2	1021.1	8	8	7.4	8.1	Yes	No
2011-07-10	Albury	6.4	11	0	NA	NA	WNW	46	NNW	WNW	19	28	78	68	1017.7	1012.6	8	8	7	10.5	No	Yes
2011-07-11	Albury	4.7	11.8	6.6	NA	NA	W	30	WNW	W	15	19	85	64	1022.2	1022.7	6	8	5.7	11.2	Yes	No
2011-07-12	Albury	5.7	10.5	0	NA	NA	NW	28	NA	NW	0	19	83	64	1025.4	1023.4	8	7	7.7	9.8	No	No
2011-07-13	Albury	7.1	9.8	0	NA	NA	W	30	WNW	WNW	15	17	91	88	1021.6	1020.1	7	NA	7.2	8.7	No	Yes
2011-07-14	Albury	-0.3	12.6	4	NA	NA	SW	15	S	ENE	6	2	99	65	1029.3	1029.7	8	NA	4	10.7	Yes	No
2011-07-15	Albury	-1.6	12.1	0	NA	NA	E	17	NA	E	0	7	95	46	1036.6	1033.3	NA	NA	2.6	12	No	No
2011-07-16	Albury	0.2	14.1	0	NA	NA	SE	20	NA	E	0	9	78	56	1031.3	1026.3	NA	5	5.3	13.7	No	No
2011-07-17	Albury	5.3	11.1	0	NA	NA	W	31	SE	SSE	7	9	86	95	1024	1021.2	8	8	8.4	9.5	No	Yes
2011-07-18	Albury	8.4	11	8.8	NA	NA	WNW	33	W	N	17	7	92	85	1018.8	1018.3	8	8	8.6	8.6	Yes	Yes
2011-07-19	Albury	0.4	14.5	1.8	NA	NA	WSW	13	NW	NA	4	0	99	66	1020.4	1017.8	NA	NA	3.4	14	Yes	No
2011-07-20	Albury	0.3	16.7	0.2	NA	NA	SE	33	SE	SE	2	19	99	54	1021.5	1020.2	1	5	3.6	15.8	No	No
2011-07-21	Albury	3.5	17.2	0	NA	NA	SE	26	NW	S	4	11	75	46	1022.2	1020	NA	4	8.8	16.8	No	No
2011-07-22	Albury	6.9	15.6	0	NA	NA	SSE	33	SE	SSE	17	15	56	45	1023.5	1021.4	NA	NA	12.5	15.3	No	No
2011-07-23	Albury	0.1	14.6	0	NA	NA	W	19	NA	W	0	11	72	45	1024.7	1021.6	NA	NA	5.8	14.3	No	No
2011-07-24	Albury	1.6	9.3	0.2	NA	NA	E	19	NA	E	0	11	93	81	1021	1018.2	NA	8	5.5	8.9	No	Yes
2011-07-25	Albury	5.5	13.2	16.2	NA	NA	NW	26	SE	NW	9	11	99	80	1016.6	1015.8	8	NA	8	12.2	Yes	Yes
2011-07-26	Albury	4.1	14.1	2.2	NA	NA	WNW	28	NE	S	2	11	99	63	1022.3	1022	NA	NA	7	12.6	Yes	No
2011-07-27	Albury	0.5	14.5	0	NA	NA	NNW	15	NA	NW	0	7	99	49	1030.1	1028.8	NA	NA	4.3	14.2	No	No
2011-07-28	Albury	0.2	13.1	0	NA	NA	SE	41	ESE	S	6	6	99	59	1031	1027.6	NA	NA	2.9	12.6	No	No
2011-07-29	Albury	-1.4	14.7	0	NA	NA	E	17	NW	ESE	2	9	92	52	1028.9	1024.7	NA	NA	3.6	14.1	No	No
2011-07-30	Albury	0.6	16.1	0.2	NA	NA	SE	19	WNW	SSE	2	13	89	54	1024.6	1020	NA	NA	4.9	15.8	No	No
2011-07-31	Albury	4.9	14.7	1	NA	NA	E	20	NNE	ENE	2	15	96	76	1021.7	1019.8	NA	NA	8.8	13.8	No	No
2011-08-01	Albury	3.4	19	0	NA	NA	NE	20	NA	NNE	0	11	92	55	1021.6	1018.5	NA	NA	8.7	18.9	No	No
2011-08-02	Albury	6.5	20.6	0	NA	NA	ENE	26	NA	NE	0	13	90	44	1022.2	1018	NA	NA	10.7	19.5	No	No
2011-08-03	Albury	3.9	21.5	0.2	NA	NA	NNE	28	NA	NE	0	15	92	43	1022.2	1019.9	NA	NA	9	21.3	No	No
2011-08-04	Albury	7.1	22.9	0	NA	NA	NNE	35	ESE	N	7	24	64	37	1024	1021.4	NA	NA	14.7	22.7	No	No
2011-08-05	Albury	5.6	20.7	0	NA	NA	ESE	44	SE	NNE	7	24	65	42	1023	1018.1	NA	NA	13.9	20.3	No	Yes
2011-08-06	Albury	9.9	12.9	14.6	NA	NA	WSW	30	SE	ESE	7	6	99	92	1019.4	1014.8	8	NA	10.3	12.4	Yes	Yes
2011-08-07	Albury	5.3	11.1	4.2	NA	NA	WNW	28	WNW	SSW	9	7	96	84	1016.4	1013.2	NA	NA	7.6	9.6	Yes	Yes
2011-08-08	Albury	7.1	12.3	8.2	NA	NA	WSW	24	S	W	6	13	95	76	1011.9	1009.5	7	NA	7.6	9.7	Yes	Yes
2011-08-09	Albury	3.1	10.1	1.2	NA	NA	W	24	ENE	WNW	2	13	89	76	1010.2	1008.4	NA	7	6.3	9.9	Yes	Yes
2011-08-10	Albury	6.3	10.9	3.6	NA	NA	WNW	19	N	W	4	13	89	83	1009.3	1006.9	NA	NA	8.9	10.4	Yes	Yes
2011-08-11	Albury	3.4	16.8	2.8	NA	NA	SSE	37	SE	SE	4	22	84	50	1012	1012.3	NA	NA	7.4	16.7	Yes	No
2011-08-12	Albury	1.6	16.3	0	NA	NA	SW	24	SSE	W	4	15	74	43	1020.7	1019.5	NA	NA	6.9	16.2	No	No
2011-08-13	Albury	0.7	13.4	0	NA	NA	ESE	13	NA	E	0	7	91	65	1025	1023.1	NA	NA	5.8	13	No	No
2011-08-14	Albury	4.3	17.3	0	NA	NA	SSE	22	NA	NNW	0	4	88	50	1027.1	1024	NA	NA	8.2	16.3	No	Yes
2011-08-15	Albury	3.9	13.8	1.2	NA	NA	ENE	15	SE	ESE	6	7	86	73	1025.6	1021.7	NA	NA	9.3	13.3	Yes	No
2011-08-16	Albury	9	19.4	0.2	NA	NA	NE	24	NA	NNE	0	13	80	45	1020.8	1016.2	NA	NA	11.8	18.7	No	Yes
2011-08-17	Albury	7.1	12.6	5.6	NA	NA	NE	44	SE	NE	4	28	95	91	1011.8	1005.7	NA	NA	10.4	11.8	Yes	Yes
2011-08-18	Albury	7.4	10.8	30.8	NA	NA	WNW	35	WNW	WNW	19	15	90	91	1010.7	1010.2	NA	NA	7.5	9.6	Yes	No
2011-08-19	Albury	6.9	19.3	0.8	NA	NA	SE	28	SSE	SE	11	19	88	49	1021	1020.7	NA	NA	8.2	19.1	No	No
2011-08-20	Albury	3.2	17.3	0	NA	NA	SE	22	SE	SSE	7	9	62	32	1031.5	1030.4	NA	NA	11.2	16.6	No	No
2011-08-21	Albury	2.1	18	0	NA	NA	SW	20	ESE	SW	6	11	79	46	1037.3	1034.6	NA	NA	8.9	17.4	No	No
2011-08-22	Albury	1.8	17.7	0	NA	NA	WSW	22	NNE	NW	6	7	79	47	1039.9	1036	NA	NA	8.8	17.1	No	No
2011-08-23	Albury	2.5	16.9	0	NA	NA	S	17	E	NNE	7	9	99	56	1037.3	1032.6	NA	NA	6.4	16.1	No	No
2011-08-24	Albury	2.4	17.5	0	NA	NA	ENE	17	ESE	SE	11	6	99	56	1031.4	1026.7	NA	NA	6.6	16.8	No	No
2011-08-25	Albury	2.5	20.7	0	NA	NA	N	31	SSE	N	7	19	99	48	1025.6	1020.6	NA	NA	7.2	20.2	No	No
2011-08-26	Albury	1.9	16.6	0	NA	NA	WNW	24	S	W	6	13	99	36	1025.6	1023.2	8	NA	6.5	16.4	No	No
2011-08-27	Albury	0.8	16.8	0	NA	NA	WSW	31	ESE	W	2	17	71	42	1023.7	1019.9	NA	NA	8.2	16.4	No	No
2011-08-28	Albury	0.4	16.2	0	NA	NA	WSW	24	NA	WNW	0	7	72	44	1022.8	1018.7	NA	2	7.3	15.8	No	No
2011-08-29	Albury	1.4	15.9	0	NA	NA	W	26	W	WNW	2	19	80	59	1019.2	1018.2	NA	8	8.2	15.6	No	No
2011-08-30	Albury	0.6	15.7	0	NA	NA	WNW	20	NA	NNW	0	7	99	47	1024.3	1022.1	NA	NA	5.4	15	No	No
2011-08-31	Albury	0.4	15.8	0	NA	NA	WNW	26	SE	WSW	6	19	87	56	1025.4	1023.2	NA	NA	6.5	15.6	No	No
2011-09-01	Albury	2.6	18.3	0	NA	NA	S	15	E	S	6	4	82	42	1025.6	1023	NA	NA	9.3	17.9	No	No
2011-09-02	Albury	2.8	20.4	0	NA	NA	ESE	17	SE	E	7	7	65	31	1028.4	1025.3	NA	NA	10.4	19.6	No	No
2011-09-03	Albury	2.6	19.6	0	NA	NA	NE	30	ESE	ENE	4	20	71	44	1028.4	1023.6	NA	NA	10.2	18.8	No	No
2011-09-04	Albury	6.5	16.8	0	NA	NA	ENE	31	ENE	E	9	11	65	68	1024.2	1021.8	NA	NA	14.5	15.6	No	Yes
2011-09-05	Albury	4.8	21.4	3.2	NA	NA	N	31	NA	NNE	0	22	86	52	1024.5	1020.2	4	NA	10.8	20.7	Yes	Yes
2011-09-06	Albury	10.8	18.8	5	NA	NA	W	56	N	W	24	33	55	71	1014.9	1014.1	3	8	16.7	12.1	Yes	No
2011-09-07	Albury	-0.1	14.4	1	NA	NA	NW	30	NA	WSW	0	17	78	44	1021.3	1020.2	NA	NA	7.3	13.7	No	No
2011-09-08	Albury	0.4	15.9	0	NA	NA	WNW	22	SSE	NW	7	11	74	38	1022.7	1018.6	NA	NA	7.8	15.7	No	No
2011-09-09	Albury	2.7	14	0	NA	NA	S	57	W	WSW	20	30	70	47	1013.1	1010.6	8	8	8.4	13	No	No
2011-09-10	Albury	4	NA	0.2	NA	NA	NA	NA	W	WSW	20	30	79	47	1015.9	1013.8	NA	NA	9.3	15.6	No	NA
2011-09-11	Albury	NA	NA	NA	NA	NA	NA	NA	NA	NA	NA	NA	NA	NA	NA	NA	NA	NA	NA	NA	NA	NA
2011-09-12	Albury	NA	NA	NA	NA	NA	NA	NA	NA	NA	NA	NA	NA	NA	NA	NA	NA	NA	NA	NA	NA	NA
2011-09-13	Albury	NA	15.8	NA	NA	NA	NA	NA	NA	NNW	NA	9	NA	47	NA	1023.9	NA	5	NA	15.1	NA	NA
2011-09-14	Albury	0.9	20.8	NA	NA	NA	W	33	ESE	WSW	9	15	83	42	1021.7	1018.3	NA	NA	9.4	20.6	NA	No
2011-09-15	Albury	1.7	17.2	0	NA	NA	W	31	E	NW	4	15	72	33	1023.3	1020.4	NA	NA	9.7	16.9	No	No
2011-09-16	Albury	4.4	20.8	0	NA	NA	WSW	24	SSE	S	6	7	78	50	1017.8	1013.9	NA	3	9.8	19.3	No	No
2011-09-17	Albury	3.7	21.7	0	NA	NA	NE	26	E	NE	7	20	78	52	1017.5	1011.8	NA	NA	12	21.5	No	No
2011-09-18	Albury	5.5	23.9	0	NA	NA	NNW	19	SE	WSW	4	11	52	36	1015.6	1015.2	NA	NA	14.7	23.2	No	No
2011-09-19	Albury	5.3	26.7	0	NA	NA	WNW	57	SE	NE	9	22	70	36	1015.5	1007	NA	NA	14.8	26.4	No	No
2011-09-20	Albury	10.1	13.6	1	NA	NA	W	61	WNW	W	31	22	73	70	1008.8	1011.2	8	NA	12.2	12.9	No	Yes
2011-09-21	Albury	1.7	18.2	3.6	NA	NA	W	30	NA	WNW	0	17	99	53	1022.6	1020.3	8	5	7.8	18	Yes	No
2011-09-22	Albury	4.4	22.1	0	NA	NA	ENE	30	E	N	9	13	81	36	1023.4	1017.4	NA	NA	12.6	21.9	No	No
2011-09-23	Albury	10	18.4	0	NA	NA	W	35	W	WNW	17	22	65	39	1017.9	1018.1	NA	NA	14.5	17.8	No	No
2011-09-24	Albury	1.9	18.3	0	NA	NA	SE	37	ESE	NW	11	11	69	39	1020.3	1016.3	NA	NA	11.8	17.9	No	No
2011-09-25	Albury	8.6	19.8	1	NA	NA	SSE	43	S	E	15	9	53	36	1022.2	1020.5	NA	NA	13.7	18.9	No	No
2011-09-26	Albury	3.1	19.6	0	NA	NA	ENE	20	ESE	NNE	6	9	65	37	1025	1019.7	NA	NA	11.7	19	No	No
2011-09-27	Albury	7	21.3	0	NA	NA	ENE	35	ESE	NE	7	20	72	44	1019.9	1014.4	8	NA	13.3	20.5	No	No
2011-09-28	Albury	11.5	19.2	0.6	NA	NA	WNW	83	ESE	ENE	9	19	69	93	1008.7	1004.9	4	8	16.9	14.3	No	Yes
2011-09-29	Albury	10.7	12.3	28.4	NA	NA	NW	59	WNW	WNW	30	20	84	89	996.3	996.2	3	8	11.2	10	Yes	Yes
2011-09-30	Albury	7.5	15.5	8.2	NA	NA	NW	48	NW	NNW	20	20	84	59	1006.1	1003.7	8	8	10.1	15.1	Yes	Yes
2011-10-01	Albury	8.2	13.5	3.8	NA	NA	ENE	26	SE	SW	9	11	85	80	1005.8	1007.1	8	8	10.5	13	Yes	Yes
2011-10-02	Albury	4.2	17.6	5.8	NA	NA	SSE	35	S	S	13	17	69	47	1018.4	1018.1	NA	NA	11.3	14.8	Yes	No
2011-10-03	Albury	2.9	18.3	0.8	NA	NA	WSW	22	SSE	E	9	9	67	40	1024.7	1022.1	NA	NA	9.4	17.5	No	No
2011-10-04	Albury	4.1	19.3	0	NA	NA	SSW	24	ESE	S	6	4	74	47	1024.9	1021.9	NA	1	10.5	19.1	No	No
2011-10-05	Albury	5.6	17.8	0	NA	NA	ENE	19	SE	SSE	4	13	89	59	1020.5	1016.4	NA	NA	10.2	17.4	No	No
2011-10-06	Albury	10.2	16	0	NA	NA	SW	13	S	S	9	4	87	80	1014.8	1012.6	NA	8	13	15	No	Yes
2011-10-07	Albury	11.1	21.4	4.2	NA	NA	W	41	S	WSW	7	7	88	53	1013.2	1010.1	NA	NA	13.3	19.9	Yes	No
2011-10-08	Albury	8.7	21.8	0	NA	NA	WSW	33	SE	W	4	24	79	50	1012.2	1009.5	NA	NA	13.5	21.3	No	No
2011-10-09	Albury	10.7	18.6	0	NA	NA	WSW	46	W	WNW	13	28	89	57	1010.1	1007.4	8	5	12.6	18.4	No	Yes
2011-10-10	Albury	3.2	14.4	2	NA	NA	NA	NA	NNW	W	4	24	64	48	1010.6	1010	NA	NA	10.2	13.5	Yes	NA
2011-10-11	Albury	5.9	16.7	NA	NA	NA	WNW	39	WNW	WSW	13	22	83	47	1013.9	1012.7	7	NA	9.9	15	NA	No
2011-10-12	Albury	2.6	20.3	0	NA	NA	W	24	S	S	6	11	81	31	1018.8	1016.8	NA	NA	8.9	18.3	No	No
2011-10-13	Albury	5.3	23.2	0	NA	NA	NNE	28	ESE	NNE	6	7	73	47	1021.2	1017.9	NA	NA	12.4	22.2	No	No
2011-10-14	Albury	10	24.3	0	NA	NA	NE	28	ESE	NE	11	13	74	54	1017.2	1012.3	NA	NA	15.8	23.3	No	No
2011-10-15	Albury	10.3	25.5	0	NA	NA	W	43	E	W	4	19	77	53	1009.9	1007.5	NA	8	17.1	23.7	No	No
2011-10-16	Albury	9.1	18.7	0	NA	NA	W	50	WSW	W	24	33	58	34	1017.9	1020.5	NA	NA	12.7	17.3	No	No
2011-10-17	Albury	4.3	20.3	0	NA	NA	W	22	S	ESE	11	7	64	29	1032.4	1030.9	NA	NA	10.2	18.3	No	No
2011-10-18	Albury	5.2	23.7	0	NA	NA	NNW	22	SE	WNW	7	7	69	35	1033.4	1029.7	NA	NA	12.7	23	No	No
2011-10-19	Albury	5.7	25.7	0	NA	NA	WSW	20	SSE	SSE	4	11	63	42	1030.1	1026.1	NA	NA	14.1	24.9	No	No
2011-10-20	Albury	8.3	28	0	NA	NA	NE	31	SE	NNW	6	13	68	34	1026.8	1021.7	NA	NA	16.6	27.5	No	No
2011-10-21	Albury	11.3	24.7	0	NA	NA	WSW	35	ENE	S	6	11	77	47	1023.7	1022.7	NA	1	17.9	23.6	No	No
2011-10-22	Albury	13.3	25.9	0	NA	NA	ENE	22	SW	S	2	11	85	48	1023.9	1020.8	7	NA	15.6	25.3	No	No
2011-10-23	Albury	11.7	30.9	0	NA	NA	NE	24	SSE	WNW	2	11	66	27	1020.7	1015.4	1	NA	18.3	30.3	No	No
2011-10-24	Albury	18	28.4	0	NA	NA	W	43	NNW	SW	17	13	46	49	1010	1006.3	NA	NA	23.8	26.7	No	Yes
2011-10-25	Albury	11.9	20.6	12.2	NA	NA	SE	39	SE	SSE	15	20	85	60	1010.8	1012.5	8	8	13	19.3	Yes	No
2011-10-26	Albury	11.7	23.3	0	NA	NA	N	28	E	SE	7	9	57	46	1020.2	1018.3	NA	NA	16.2	21.9	No	No
2011-10-27	Albury	8.8	23.8	0	NA	NA	E	28	SE	ENE	9	15	63	43	1022.5	1017.9	NA	NA	15.4	22.6	No	No
2011-10-28	Albury	12.4	25.9	0	NA	NA	ENE	31	ESE	NE	11	19	80	56	1016.1	1011.5	NA	NA	16.7	24.7	No	Yes
2011-10-29	Albury	16.7	25	1.2	NA	NA	W	44	N	NW	9	20	91	63	1010.4	1009.9	NA	8	18.4	24	Yes	No
2011-10-30	Albury	9.9	20.1	0	NA	NA	W	50	WNW	W	17	28	74	54	1015.2	1015.6	1	NA	13.1	19.1	No	No
2011-10-31	Albury	6.4	23.1	0	NA	NA	SW	30	SE	W	19	13	60	41	1022.8	1019.6	NA	NA	14.1	21.3	No	No
2011-11-01	Albury	9.3	24.8	0	NA	NA	WSW	41	ESE	WNW	9	15	62	39	1019.8	1015.2	NA	NA	15.7	23.4	No	No
2011-11-02	Albury	11.4	22.2	0	NA	NA	W	46	W	WSW	11	28	64	51	1013.9	1011.1	NA	NA	14.9	21.2	No	No
2011-11-03	Albury	9.3	22.3	0	NA	NA	SW	39	SW	WNW	9	20	61	29	1013.5	1012.4	NA	NA	14.5	21.9	No	No
2011-11-04	Albury	8.1	26.6	0	NA	NA	SW	24	ESE	ESE	9	11	57	36	1018.4	1015.5	NA	NA	16	24.5	No	No
2011-11-05	Albury	9.8	29.6	0	NA	NA	SW	35	ESE	SE	11	17	72	36	1016.9	1012.5	NA	NA	18.5	28.7	No	No
2011-11-06	Albury	13.8	32.9	0	NA	NA	NW	50	ESE	NNW	7	15	63	44	1011.2	1006.4	NA	7	21.7	27.1	No	Yes
2011-11-07	Albury	15.8	28.5	5.4	NA	NA	E	30	ENE	E	4	17	83	47	1013.1	1011	8	NA	21.4	27.5	Yes	No
2011-11-08	Albury	16.7	30.1	0	NA	NA	WNW	39	SSE	WSW	7	13	72	43	1009.9	1009.6	NA	NA	22.7	28.8	No	No
2011-11-09	Albury	15.7	31.2	0	NA	NA	WNW	78	SSE	NNW	4	24	85	51	1013.4	1008.8	8	NA	19.8	28.9	No	Yes
2011-11-10	Albury	13.9	22.8	34.8	NA	NA	W	61	WNW	W	24	22	87	38	1011.7	1015.5	8	1	15.9	21.6	Yes	No
2011-11-11	Albury	9.6	25.3	0	NA	NA	ENE	35	ESE	N	7	13	72	30	1023.5	1020.3	NA	NA	16.4	24	No	No
2011-11-12	Albury	12.5	27	0	NA	NA	W	33	ENE	WSW	6	19	65	32	1019	1016	NA	NA	18.8	26.7	No	No
2011-11-13	Albury	13	28.3	0	NA	NA	W	31	SE	NNE	6	6	66	32	1015.7	1011.7	NA	NA	19.7	28	No	No
2011-11-14	Albury	16.1	28.3	0	NA	NA	W	46	NNW	W	19	30	49	31	1006.1	1008.3	NA	NA	25.2	27.6	No	No
2011-11-15	Albury	11.9	29.3	0	NA	NA	WNW	37	SSE	W	2	19	65	29	1016.4	1014.5	NA	NA	18.9	28.4	No	No
2011-11-16	Albury	16	22	0	NA	NA	WSW	43	SSE	SSW	15	7	62	78	1018.3	1016.6	8	8	20.1	19.4	No	No
2011-11-17	Albury	12.8	27.5	0.2	NA	NA	S	20	SSE	SSE	2	11	89	52	1019.2	1015.4	8	NA	17.2	26.3	No	No
2011-11-18	Albury	15.1	31.9	0	NA	NA	NNW	31	E	NNW	9	11	66	36	1017.1	1013	NA	4	22.9	30.5	No	No
2011-11-19	Albury	19.9	29.6	0	NA	NA	WSW	33	SSE	SSE	13	19	72	62	1013.4	1008.4	8	7	21.9	26.5	No	No
2011-11-20	Albury	17.4	22.8	0	NA	NA	W	44	WNW	WNW	28	24	92	44	1011.4	1013.6	8	NA	17.5	20.7	No	No
2011-11-21	Albury	8.1	23.5	0	NA	NA	W	33	ENE	WSW	4	19	54	36	1018.1	1014.3	NA	NA	17	22.6	No	Yes
2011-11-22	Albury	11.9	22.7	2.6	NA	NA	N	31	S	NNW	2	7	76	39	1012.3	1009.8	NA	NA	14.7	22.2	Yes	No
2011-11-23	Albury	10	24.4	0	NA	NA	SE	37	SE	SE	19	17	53	30	1017.9	1017.3	NA	NA	17.5	23.5	No	No
2011-11-24	Albury	10.8	26	0	NA	NA	NA	NA	SE	NA	19	NA	44	NA	1024.5	NA	NA	NA	17.2	NA	No	Yes
2011-11-25	Albury	15	20	11	NA	NA	NA	NA	SSE	NA	11	NA	99	NA	1020.1	NA	8	NA	15	NA	Yes	Yes
2011-11-26	Albury	15	25	44	NA	NA	NA	NA	NE	NA	13	NA	83	NA	1006.2	NA	3	NA	20	NA	Yes	Yes
2011-11-27	Albury	15	27	14	NA	NA	NA	NA	W	NA	15	NA	76	NA	1009.4	NA	7	NA	16.6	NA	Yes	No
2011-11-28	Albury	12	31.5	0	NA	NA	NNE	35	E	NW	11	11	72	29	1016	1013.3	NA	NA	20.9	29.6	No	No
2011-11-29	Albury	18.4	35.9	0	NA	NA	W	59	E	N	9	22	68	22	1012.7	1007.1	1	1	22.5	34.8	No	Yes
2011-11-30	Albury	19.2	21.6	16.6	NA	NA	WSW	48	WNW	WNW	26	15	66	87	1006.8	1013	NA	8	21.1	15.6	Yes	Yes
2011-12-01	Albury	7.2	22.9	2.8	NA	NA	WSW	31	SE	WSW	7	11	55	32	1021.7	1019.7	NA	NA	13.8	20.8	Yes	No
2011-12-02	Albury	10.6	23.6	0	NA	NA	SE	39	SE	NW	20	6	49	38	1022.5	1018.7	NA	NA	15.6	22.7	No	No
2011-12-03	Albury	10.2	27.1	0	NA	NA	W	24	NNE	WNW	9	7	53	34	1019.2	1014.8	NA	3	18	25.3	No	No
2011-12-04	Albury	9.7	22.9	0	NA	NA	SE	48	SSE	SE	28	15	50	35	1015.8	1014.8	NA	NA	16.9	21.4	No	No
2011-12-05	Albury	9.6	22.5	0	NA	NA	ESE	43	SE	SE	24	20	46	35	1021.3	1017	NA	NA	15.2	21.6	No	No
2011-12-06	Albury	8.5	25	0	NA	NA	NW	43	E	S	11	9	54	36	1018.9	1014.4	NA	NA	16.4	22.6	No	No
2011-12-07	Albury	12.6	26.6	0	NA	NA	W	28	NNE	SSW	17	13	49	38	1014.9	1010.4	NA	NA	18.3	25.2	No	No
2011-12-08	Albury	15	29	0	NA	NA	SSE	46	ESE	NE	9	6	62	37	1012.6	1009.5	NA	NA	20.8	27.7	No	No
2011-12-09	Albury	13.6	29.1	0	NA	NA	ENE	33	SE	ENE	11	13	62	32	1012.6	1009.3	NA	NA	20.7	28.4	No	No
2011-12-10	Albury	17.8	25.1	0	NA	NA	N	37	SSE	ESE	7	9	72	58	1009.7	1005.8	8	8	20.1	24.3	No	Yes
2011-12-11	Albury	15.8	28.3	12.2	NA	NA	W	37	SSE	SW	9	19	94	55	1004.3	1000.7	7	6	18.3	25.6	Yes	No
2011-12-12	Albury	10.9	26.7	0	NA	NA	W	35	E	W	2	11	63	43	1006.5	1004.4	NA	2	18.3	25.6	No	No
2011-12-13	Albury	12.6	24.6	0	NA	NA	SE	43	S	SSW	15	13	49	36	1009.1	1008.1	NA	2	19	24.5	No	No
2011-12-14	Albury	11	25	0	NA	NA	S	28	SSE	SE	19	13	51	36	1015.2	1013.4	NA	NA	17.2	23.6	No	No
2011-12-15	Albury	11.7	27.7	0	NA	NA	SE	22	SE	SSE	11	9	54	35	1017.3	1014.3	NA	NA	19.4	26.1	No	No
2011-12-16	Albury	14.2	28.9	0	NA	NA	SE	35	ESE	ENE	7	11	67	43	1018.6	1015.6	4	NA	20	27.5	No	No
2011-12-17	Albury	14	30.7	0	NA	NA	SE	30	SSE	N	11	11	67	35	1019.8	1015.4	NA	1	21.2	28.9	No	No
2011-12-18	Albury	19.3	25.6	0	NA	NA	NNE	43	NE	NE	17	28	43	50	1014.2	1010.4	NA	8	22.6	23.6	No	Yes
2011-12-19	Albury	18.7	27.8	3.6	NA	NA	NNE	44	N	WNW	15	19	84	47	1007.2	1005.3	8	7	20.7	25.9	Yes	No
2011-12-20	Albury	13.4	29.9	0	NA	NA	SE	24	SE	ENE	13	7	60	37	1012.7	1011.3	NA	NA	20.9	28.6	No	No
2011-12-21	Albury	18.6	28.5	0	NA	NA	ENE	39	SE	E	13	13	56	47	1015.3	1013.1	NA	1	21.7	26	No	No
2011-12-22	Albury	16.4	29.6	0.6	NA	NA	ESE	30	SE	SE	13	9	63	42	1015.9	1012.3	NA	NA	20.9	28	No	No
2011-12-23	Albury	15.2	31.3	0	NA	NA	S	44	SSE	SE	7	6	72	33	1014.2	1010.9	NA	NA	21.2	29.5	No	No
2011-12-24	Albury	16	33.1	0	NA	NA	SE	54	SE	SSE	2	13	58	34	1013.3	1009.6	NA	NA	23.8	32.1	No	Yes
2011-12-25	Albury	17.4	26.6	5.2	NA	NA	SW	52	SE	N	9	9	68	93	1009.8	1007.9	NA	NA	22.1	20.3	Yes	Yes
2011-12-26	Albury	17	29.4	9	NA	NA	SE	48	NE	SW	6	24	81	48	1005.6	1002.6	NA	NA	21.2	28.2	Yes	No
2011-12-27	Albury	15	29	0	NA	NA	SW	26	SSE	ENE	9	6	69	45	1009.9	1008	NA	NA	19.9	26.5	No	No
2011-12-28	Albury	15.2	29.4	0	NA	NA	WNW	26	SE	WSW	15	13	50	40	1012.7	1010.2	NA	NA	20	26.6	No	No
2011-12-29	Albury	13.8	29.7	0	NA	NA	SSE	22	SSE	SSE	11	11	49	28	1014.5	1012.5	NA	NA	20.8	27.9	No	No
2011-12-30	Albury	15	30.4	0	NA	NA	SSE	22	SE	SSE	13	11	50	33	1018.1	1015.9	NA	NA	20.9	28.4	No	No
2011-12-31	Albury	15.8	31.8	0	NA	NA	WSW	31	E	W	6	24	54	36	1019.8	1015.9	NA	NA	22.6	29.3	No	No
2012-01-01	Albury	15.7	34.9	0	NA	NA	SSW	30	SSE	SSW	6	7	61	27	1016.5	1013.2	NA	NA	24.2	33.4	No	No
2012-01-02	Albury	17.8	36	0	NA	NA	SSW	24	ESE	S	9	15	57	30	1016.5	1012.9	NA	NA	25.5	35	No	No
2012-01-03	Albury	19.7	38.9	0	NA	NA	NW	43	SE	W	7	15	55	21	1015.7	1011.8	NA	NA	26.5	38.8	No	No
2012-01-04	Albury	20.5	32.5	0	NA	NA	W	35	W	W	7	9	60	41	1012.2	1011.7	NA	NA	24.5	30.4	No	No
2012-01-05	Albury	13.3	30.6	0.4	NA	NA	W	35	SE	SW	6	17	59	23	1014.9	1011.6	NA	NA	20.9	29.2	No	No
2012-01-06	Albury	12.6	29.2	0	NA	NA	SSE	31	SE	SSW	20	13	43	21	1015	1012.3	NA	NA	18.9	26.8	No	No
2012-01-07	Albury	11.7	33.4	0	NA	NA	NNE	31	ENE	NE	15	9	47	19	1011.7	1007.5	NA	NA	21.6	30.7	No	Yes
2012-01-08	Albury	19.1	26.1	5.6	NA	NA	NNW	39	NNE	WSW	11	13	91	85	1006.3	1002.1	NA	NA	20	22.6	Yes	Yes
2012-01-09	Albury	12.7	24.6	3.8	NA	NA	W	43	WNW	W	20	28	56	33	1010.1	1009.4	NA	NA	16.5	23.3	Yes	No
2012-01-10	Albury	10.8	24.8	0	NA	NA	NW	50	W	W	17	30	57	30	1011.2	1008.7	NA	1	17.9	23.5	No	No
2012-01-11	Albury	12	19.5	0.4	NA	NA	SW	69	W	WSW	22	39	85	34	1006.8	1008.6	8	3	13.5	18.9	No	Yes
2012-01-12	Albury	6.2	25	1.2	NA	NA	S	39	ESE	N	4	9	52	34	1017.9	1015.6	NA	NA	14.8	22.3	Yes	No
2012-01-13	Albury	9.9	28.3	0	NA	NA	WNW	31	SSE	WSW	7	19	62	31	1016.4	1013.3	NA	NA	16.6	26.5	No	No
2012-01-14	Albury	13.3	29.4	0	NA	NA	SE	31	SSE	ESE	19	15	49	26	1015.2	1012.6	NA	NA	19.5	27.7	No	No
2012-01-15	Albury	15.1	31	0	NA	NA	NNE	41	SE	SSE	15	9	52	37	1017.6	1014.5	NA	2	20.7	29.7	No	No
2012-01-16	Albury	16.5	31.6	0	NA	NA	ENE	39	ENE	NE	19	20	48	30	1020.9	1017.1	NA	3	23.5	29.3	No	No
2012-01-17	Albury	18.9	33.4	0	NA	NA	NNW	30	NE	ENE	17	11	41	30	1020.8	1016.6	NA	NA	24.3	31.6	No	No
2012-01-18	Albury	16.1	30.7	0	NA	NA	SW	31	ESE	ESE	9	15	64	55	1016.6	1014.7	6	7	21.2	25	No	No
2012-01-19	Albury	17.8	36.1	0.4	NA	NA	WSW	28	SE	NW	11	11	59	26	1015.7	1012.8	1	NA	24.8	34.2	No	No
2012-01-20	Albury	20.1	36.2	0	NA	NA	WSW	35	ESE	W	9	19	58	23	1014.2	1010.2	NA	NA	25.3	34.4	No	No
2012-01-21	Albury	18.5	35.3	0	NA	NA	ENE	48	SE	S	11	11	56	28	1013.4	1010.7	NA	NA	24.9	33.5	No	No
2012-01-22	Albury	20.9	33	0	NA	NA	NNE	33	SE	S	15	11	49	29	1019.9	1017.6	NA	NA	24.5	31.4	No	No
2012-01-23	Albury	14	32.1	0	NA	NA	N	33	SE	SE	13	7	44	23	1020.9	1016.5	NA	NA	22.2	30.6	No	No
2012-01-24	Albury	16.3	32.8	0	NA	NA	N	26	SSE	WSW	11	7	55	30	1017.4	1012.9	NA	NA	21.1	31.1	No	No
2012-01-25	Albury	17.8	35.5	0	NA	NA	ENE	31	SSE	ESE	6	11	52	18	1013.2	1009.2	NA	NA	24.6	34.5	No	No
2012-01-26	Albury	17.5	36.4	0	NA	NA	E	28	SE	WSW	9	7	38	24	1013.6	1010	NA	NA	24.4	34.9	No	No
2012-01-27	Albury	19.9	35.4	0	NA	NA	NNE	39	SE	E	17	9	50	29	1015.6	1011.3	1	1	24.7	33.6	No	No
2012-01-28	Albury	19.9	34.5	0	NA	NA	NE	31	SSE	S	6	6	56	29	1014.1	1008.7	NA	NA	24.9	32.4	No	No
2012-01-29	Albury	20	36	0	NA	NA	ENE	43	NE	ENE	19	19	49	28	1008.7	1002.4	NA	1	26.4	33.8	No	Yes
2012-01-30	Albury	20.8	29.1	26.8	NA	NA	WNW	48	NNW	NNW	24	28	92	69	995.3	995.4	7	8	22.6	27	Yes	Yes
2012-01-31	Albury	15.1	27.9	9	NA	NA	SE	43	WSW	W	17	19	61	33	1007.7	1008.2	NA	1	19.1	26.2	Yes	No
2012-02-01	Albury	14.9	28.5	0	NA	NA	SE	35	SE	S	19	11	52	38	1013.9	1010.3	1	NA	18.8	26.7	No	No
2012-02-02	Albury	15.2	29.4	0	NA	NA	NNE	52	SE	NNE	22	7	55	32	1011.2	1006.8	NA	NA	20.1	28.5	No	No
2012-02-03	Albury	17	29.8	0	NA	NA	SSW	31	SSE	WSW	15	20	69	39	1006.9	1003.3	NA	NA	20.6	27.4	No	No
2012-02-04	Albury	15.5	32.5	0	NA	NA	WNW	28	SSE	SW	6	15	63	32	1005.3	1002	NA	1	21.2	30.7	No	No
2012-02-05	Albury	16	33.5	0	NA	NA	NNW	87	SE	N	7	24	61	29	1000.9	995.7	NA	1	22.2	32.9	No	Yes
2012-02-06	Albury	11.1	25.6	1.4	NA	NA	W	31	W	WNW	17	15	58	29	1005.5	1004.6	NA	NA	16.9	23.2	Yes	No
2012-02-07	Albury	10.9	28.1	0	NA	NA	W	35	SSE	SE	9	11	63	29	1008.5	1006.5	NA	NA	16.9	25.9	No	No
2012-02-08	Albury	12	28.9	0	NA	NA	NNW	28	NE	N	9	15	61	25	1011.2	1009.3	NA	NA	17.8	26.6	No	No
2012-02-09	Albury	14.8	24.6	0	NA	NA	ENE	26	S	ESE	6	11	61	57	1012.2	1010	4	2	19.6	22.8	No	Yes
2012-02-10	Albury	13.8	27.4	3.6	NA	NA	W	43	ESE	WNW	9	30	78	43	1010.8	1008.1	NA	8	18.7	22.9	Yes	No
2012-02-11	Albury	11.5	27.8	0	NA	NA	S	35	SSE	WNW	9	11	69	42	1011.7	1009.2	NA	8	16.6	25.1	No	Yes
2012-02-12	Albury	12	29.4	3.2	NA	NA	W	35	E	ENE	7	7	68	36	1014.6	1012.2	NA	8	18	27.2	Yes	No
2012-02-13	Albury	13.5	29.7	0	NA	NA	SE	24	SE	S	11	11	61	30	1016.8	1014.5	NA	NA	19.6	28.1	No	No
2012-02-14	Albury	14.7	31.4	0	NA	NA	NE	26	SSE	SE	15	11	60	34	1019.4	1016.4	NA	3	21.1	30	No	No
2012-02-15	Albury	15	31.9	0	NA	NA	ENE	28	SE	N	7	6	65	31	1019.4	1015.6	NA	8	20.8	30.9	No	No
2012-02-16	Albury	16.9	28.3	0.4	NA	NA	SE	30	ENE	SSE	7	13	83	63	1018	1017.2	8	8	18.4	23.6	No	No
2012-02-17	Albury	17.6	31.3	0	NA	NA	NNW	31	SSW	SE	6	17	75	49	1015.7	1012.2	4	7	21	28.9	No	No
2012-02-18	Albury	15.9	31.2	0	NA	NA	ESE	28	ENE	S	6	6	68	40	1016.2	1013.9	NA	NA	22	29.6	No	No
2012-02-19	Albury	19.6	28	0	NA	NA	NE	26	ESE	SSE	11	15	62	54	1015.4	1013.3	2	NA	23.3	26.5	No	No
2012-02-20	Albury	16.1	21.4	0	NA	NA	SE	39	SSE	WSW	4	13	82	86	1013.2	1013.3	7	8	19	20.5	No	Yes
2012-02-21	Albury	13.5	28.9	1.4	NA	NA	S	31	SE	NNW	11	7	72	36	1012.6	1010.6	NA	8	19.3	27.7	Yes	No
2012-02-22	Albury	14.5	30.5	0	NA	NA	NE	44	SSE	W	11	7	65	37	1015	1012.7	NA	3	19.5	28.4	No	No
2012-02-23	Albury	13.7	32.4	0	NA	NA	WNW	31	NA	SW	0	17	73	29	1019.5	1017.6	NA	NA	18.4	30.5	No	No
2012-02-24	Albury	14.2	34.5	0	NA	NA	SE	28	NA	ENE	0	11	65	27	1022.2	1019.3	NA	NA	19.8	32.9	No	No
2012-02-25	Albury	15.2	36.1	0	NA	NA	N	31	NA	NNE	0	11	65	15	1021.4	1017.4	NA	NA	21.5	34.7	No	Yes
2012-02-26	Albury	17.6	25.5	1.4	NA	NA	NE	37	SE	S	6	7	91	100	1018.3	1014.9	7	8	18.6	22	Yes	Yes
2012-02-27	Albury	18.5	28	10.6	NA	NA	NNE	31	NNE	NE	13	11	88	67	1015.7	1013.2	8	8	21.9	26.9	Yes	Yes
2012-02-28	Albury	18.8	26.6	38.4	NA	NA	NNE	48	NNE	SSW	4	2	100	64	1012	1010.3	8	NA	19.5	26.1	Yes	No
2012-02-29	Albury	19.5	24.8	0.6	NA	NA	SSE	24	SSE	SE	7	11	74	69	1013	1011.1	NA	8	20.5	23.5	No	Yes
2012-03-01	Albury	17.1	20.9	104.2	NA	NA	SE	57	N	SE	7	20	97	88	1002	1001.9	8	8	19.5	18.5	Yes	Yes
2012-03-02	Albury	17	25.8	36.6	NA	NA	SE	48	SE	SE	13	24	60	46	1010.9	1011.3	8	7	19.1	25.2	Yes	No
2012-03-03	Albury	18.8	19.6	0	NA	NA	NNE	52	SE	ESE	7	15	62	92	1014.2	1011.1	8	8	19.3	17.1	No	Yes
2012-03-04	Albury	16.7	24.8	66	NA	NA	WSW	35	WNW	WNW	9	20	100	65	1009.3	1010.4	8	3	19.1	23.1	Yes	No
2012-03-05	Albury	11.8	25.1	0	NA	NA	WNW	33	NA	W	0	22	85	44	1015.7	1014.8	NA	NA	16.3	24.2	No	No
2012-03-06	Albury	12.4	26.2	0	NA	NA	SE	43	NA	ESE	0	9	79	50	1019	1017.3	7	4	16.7	24.8	No	No
2012-03-07	Albury	15.8	23.2	0	NA	NA	SE	52	SE	SE	22	30	49	42	1023.2	1020.2	1	7	17.7	22.3	No	No
2012-03-08	Albury	15.1	24.1	0	NA	NA	S	37	SW	SW	11	13	49	43	1015.8	1010.2	NA	8	18.3	23.2	No	No
2012-03-09	Albury	12.1	27.1	0.4	NA	NA	WSW	37	NA	WNW	0	24	76	46	1011.1	1009.6	NA	4	16.7	26.1	No	No
2012-03-10	Albury	10.8	25.9	0	NA	NA	W	28	NA	WNW	0	13	77	39	1014.3	1013.9	NA	NA	15.5	24.8	No	No
2012-03-11	Albury	10	25.8	0	NA	NA	WNW	30	ENE	NW	7	11	87	41	1018.2	1015.9	NA	NA	14.9	24.8	No	No
2012-03-12	Albury	13.1	27.8	0	NA	NA	NW	24	S	WNW	6	11	82	46	1018.7	1016.9	NA	8	16.7	26	No	No
2012-03-13	Albury	13.7	29.9	0	NA	NA	NW	31	ESE	NNE	7	19	77	45	1019.2	1016.1	NA	8	18.4	28	No	No
2012-03-14	Albury	15.5	29.3	0	NA	NA	NNW	31	NA	SE	0	13	77	61	1018	1014.8	NA	8	19.6	24.5	No	Yes
2012-03-15	Albury	17.2	30	9.6	NA	NA	NNE	41	ESE	NNE	2	24	79	44	1014.4	1010.8	NA	2	20.8	28.5	Yes	Yes
2012-03-16	Albury	19.2	20.4	19.2	NA	NA	SW	46	NNW	WNW	9	17	93	93	1010.5	1012.3	8	8	19.8	16.9	Yes	Yes
2012-03-17	Albury	12.6	24.4	17.4	NA	NA	WNW	30	SSW	W	6	11	98	50	1016	1014.9	2	NA	14.5	23.8	Yes	No
2012-03-18	Albury	10.4	25.5	0	NA	NA	SSE	28	S	ESE	9	6	68	46	1022.9	1020.9	NA	NA	15.9	23.6	No	No
2012-03-19	Albury	11.6	26.3	0	NA	NA	NNE	30	SE	SSE	7	9	78	41	1024.3	1020.5	NA	NA	16	24.8	No	No
2012-03-20	Albury	12.4	28.4	0	NA	NA	NE	30	ESE	NNE	7	15	74	47	1018.6	1013.1	NA	2	17.6	26.9	No	No
2012-03-21	Albury	16.5	27.7	0	NA	NA	WNW	50	ENE	WNW	11	28	66	61	1007.9	1004.2	4	8	20.9	25.4	No	No
2012-03-22	Albury	8.2	22.1	0	NA	NA	WNW	28	S	W	4	7	72	46	1008.7	1006.1	1	NA	12.6	21.5	No	No
2012-03-23	Albury	11	18.3	0	NA	NA	W	54	NW	W	15	31	83	47	1006.9	1006.9	8	3	12.5	16.7	No	No
2012-03-24	Albury	8.9	19.7	0.4	NA	NA	WSW	37	W	W	17	22	79	54	1015	1015.4	7	5	11.1	17.5	No	No
2012-03-25	Albury	6.2	21	0	NA	NA	SSW	24	SSE	WNW	2	13	85	46	1022.4	1020.5	NA	NA	10.2	19.8	No	No
2012-03-26	Albury	7.7	23	0	NA	NA	NNW	24	S	NW	4	17	90	45	1023	1020.6	NA	1	11.1	22.3	No	No
2012-03-27	Albury	10.6	22	0	NA	NA	S	13	SSE	N	4	6	86	57	1022.7	1020.6	NA	NA	13.5	21.1	No	No
2012-03-28	Albury	13.5	23.4	0	NA	NA	N	26	E	ESE	6	13	86	75	1021.1	1018.1	7	8	16.5	21.9	No	Yes
2012-03-29	Albury	9.4	25.4	1.4	NA	NA	ESE	20	SSE	ESE	6	7	87	43	1020.6	1017.4	8	NA	13	24.3	Yes	No
2012-03-30	Albury	11	26.5	0	NA	NA	E	22	E	NNE	6	9	81	44	1019.2	1016	NA	1	15.1	25.5	No	No
2012-03-31	Albury	10.2	27.6	0	NA	NA	NE	28	NA	NE	0	17	82	40	1019.1	1015.6	NA	NA	15.5	26.7	No	No
2012-04-01	Albury	12.6	26.3	0	NA	NA	WSW	28	NA	WNW	0	15	74	47	1017.8	1015.1	NA	8	19.2	25.2	No	No
2012-04-02	Albury	11.1	25.9	0	NA	NA	NNE	24	NA	NNW	0	9	78	42	1017.6	1014.6	NA	NA	17.6	25.5	No	No
2012-04-03	Albury	12.9	29.9	0	NA	NA	NNE	30	ESE	N	9	13	75	41	1015.6	1012	7	2	18.4	29.1	No	No
2012-04-04	Albury	13.1	28.1	0	NA	NA	SE	17	ESE	SSE	4	4	78	52	1016.3	1013.9	NA	NA	19.4	27.2	No	No
2012-04-05	Albury	12.7	28.5	0	NA	NA	ESE	19	E	SSW	2	7	78	51	1019.5	1016.4	NA	NA	19.6	27.8	No	No
2012-04-06	Albury	14.5	28.6	0	NA	NA	WNW	57	ESE	NNE	7	17	81	51	1018.1	1013.2	NA	5	20.1	28	No	No
2012-04-07	Albury	10.1	20.4	0	NA	NA	W	43	SW	WNW	20	19	59	41	1020.8	1018.8	NA	NA	14.1	19.9	No	No
2012-04-08	Albury	5.4	19.1	0	NA	NA	WSW	35	NA	W	0	22	83	45	1019.7	1016	NA	2	12	18.2	No	No
2012-04-09	Albury	5	18.6	0	NA	NA	W	56	W	WSW	11	30	81	58	1019.2	1018.2	8	8	12	14.6	No	No
2012-04-10	Albury	1	17.5	0	NA	NA	WSW	22	SSE	WNW	6	9	68	37	1030.2	1028.9	NA	2	8.9	16.9	No	No
2012-04-11	Albury	3	20.1	0	NA	NA	SSW	20	WSW	ENE	4	6	68	34	1034.1	1031	NA	NA	10	19	No	No
2012-04-12	Albury	4.3	21.7	0	NA	NA	WNW	22	SSE	WSW	4	13	79	35	1035.1	1031.1	NA	NA	11.3	21	No	No
2012-04-13	Albury	4.8	22.7	0	NA	NA	S	15	NA	S	0	7	78	33	1033	1028.1	NA	NA	13.1	21.9	No	No
2012-04-14	Albury	6.7	19.8	0	NA	NA	SE	15	NA	SE	0	9	82	63	1028	1023.9	NA	1	11.8	19.6	No	No
2012-04-15	Albury	9.4	25.4	0	NA	NA	ENE	17	S	NNE	4	7	81	38	1026.4	1022.3	NA	3	15.2	25.1	No	No
2012-04-16	Albury	8.2	26.2	0	NA	NA	SW	19	ENE	SSW	6	11	79	36	1025.6	1022.3	NA	1	15.5	25.8	No	No
2012-04-17	Albury	9.9	24.9	0	NA	NA	SSE	24	NA	SSE	0	19	71	38	1025.8	1022	NA	NA	17.4	24.5	No	No
2012-04-18	Albury	13.7	26.2	0	NA	NA	ESE	30	SSE	SSE	17	15	66	48	1022.1	1018.3	1	NA	19.7	26	No	No
2012-04-19	Albury	16.9	21.4	0.8	NA	NA	NE	24	ESE	E	2	17	80	76	1018.4	1015.8	8	4	18.3	20.5	No	Yes
2012-04-20	Albury	14.6	22.7	34.2	NA	NA	SW	19	SSE	E	7	2	100	62	1017.3	1014.7	8	1	15.7	21.9	Yes	No
2012-04-21	Albury	11.2	25.4	0	NA	NA	NNE	43	SE	SE	7	6	86	50	1016.5	1012.1	NA	NA	17	25.3	No	Yes
2012-04-22	Albury	14	23	1.4	NA	NA	NE	43	NNE	NNE	7	20	95	57	1012.7	1008.7	8	8	16.4	21.8	Yes	Yes
2012-04-23	Albury	12.2	22.5	8.2	NA	NA	WSW	39	NA	NNW	0	19	95	42	1011	1008.6	4	1	16.9	22.4	Yes	No
2012-04-24	Albury	10	14.2	0.8	NA	NA	WNW	35	W	W	17	15	84	79	1014.2	1013.5	8	8	10.3	11.2	No	No
2012-04-25	Albury	7.3	17	1	NA	NA	WNW	39	W	W	26	22	81	63	1015.1	1013.6	4	7	9.8	16.8	No	No
2012-04-26	Albury	5	17	0	NA	NA	NW	19	WSW	NW	6	11	95	63	1021.9	1019.4	8	NA	9.5	16.7	No	No
2012-04-27	Albury	5.5	19.6	0	NA	NA	W	19	WNW	WNW	4	7	100	58	1023	1021.2	8	6	9.4	19.2	No	No
2012-04-28	Albury	5.4	19.6	0	NA	NA	W	26	NA	WNW	0	17	100	56	1022.9	1019.2	8	NA	10.3	19.2	No	No
2012-04-29	Albury	4.6	18.4	0	NA	NA	SSE	26	ENE	SSE	4	11	97	47	1023.3	1020.7	5	NA	10.2	17.8	No	No
2012-04-30	Albury	4.4	19.9	0	NA	NA	ENE	30	SE	NE	6	11	79	50	1026.2	1022.8	NA	1	10.4	19.4	No	No
2012-05-01	Albury	6.8	20.7	0	NA	NA	E	24	NA	E	0	15	93	56	1025.5	1021.3	7	7	11.3	19.8	No	No
2012-05-02	Albury	7.6	16.3	0	NA	NA	W	30	NE	WNW	17	22	94	89	1021.7	1019.5	7	8	14.2	15.8	No	Yes
2012-05-03	Albury	2	14.7	1.6	NA	NA	W	30	W	WNW	19	20	80	53	1022.9	1020.8	NA	1	8.1	13.8	Yes	No
2012-05-04	Albury	3.5	15.7	0	NA	NA	W	28	SSE	W	2	19	87	56	1023.3	1020.4	NA	1	8.6	14.9	No	No
2012-05-05	Albury	3.2	15.5	0	NA	NA	WNW	28	NA	W	0	11	100	65	1021.1	1017.1	8	NA	7	14.7	No	No
2012-05-06	Albury	4.1	13.3	0	NA	NA	WSW	17	ENE	ENE	7	13	100	71	1018.6	1017.8	8	8	6.9	12.6	No	No
2012-05-07	Albury	4	14.5	0	NA	NA	ESE	20	WSW	E	4	11	99	68	1021.1	1017.5	8	5	8	13.8	No	No
2012-05-08	Albury	5.5	20.3	0	NA	NA	NE	28	NA	NE	0	13	91	49	1019.6	1016	8	1	9	20	No	No
2012-05-09	Albury	7.2	17	0	NA	NA	WSW	26	S	SE	4	7	92	72	1021.1	1019	8	5	11.7	16.3	No	No
2012-05-10	Albury	7.5	21.4	0.4	NA	NA	S	13	NA	S	0	7	100	56	1022.8	1019.5	5	7	12.5	21	No	No
2012-05-11	Albury	6.2	19.5	0	NA	NA	W	33	NA	WNW	0	19	93	64	1019.5	1016.7	NA	8	10.9	17.3	No	No
2012-05-12	Albury	1	14.7	0	NA	NA	W	35	E	SW	6	19	84	53	1020.2	1018.1	NA	8	8.2	13.3	No	No
2012-05-13	Albury	6.4	14.8	0	NA	NA	W	43	W	WSW	24	20	81	56	1015.9	1016.2	5	6	9.2	13.6	No	No
2012-05-14	Albury	-0.4	15.5	0	NA	NA	ENE	17	NE	NNW	2	4	81	46	1025.2	1024.3	NA	NA	5.4	14.3	No	No
2012-05-15	Albury	0.4	17.5	0	NA	NA	WSW	17	N	NW	2	6	84	52	1027	1024.1	NA	NA	7.5	17.2	No	No
2012-05-16	Albury	3.2	17	0	NA	NA	E	17	NA	ENE	0	9	94	58	1026.5	1023.7	8	2	7.6	16.4	No	No
2012-05-17	Albury	2.3	16.7	0	NA	NA	ESE	13	NA	ESE	0	7	100	51	1026.3	1022.7	7	NA	5.7	15.5	No	No
2012-05-18	Albury	2.3	15.3	0	NA	NA	NE	13	E	E	6	7	94	65	1025.9	1023	NA	NA	6.9	14.8	No	No
2012-05-19	Albury	2.6	17.8	0	NA	NA	NE	17	NA	SE	0	7	97	59	1025.3	1022.5	8	NA	7.2	16.6	No	No
2012-05-20	Albury	1.9	17.2	0	NA	NA	N	17	NA	N	0	9	100	50	1027.1	1024.1	8	NA	6.1	15.9	No	No
2012-05-21	Albury	0.9	15	0	NA	NA	W	13	NA	NA	0	0	100	59	1026.2	1022.9	8	5	5	13.3	No	No
2012-05-22	Albury	1.9	15.6	0	NA	NA	ENE	22	NA	NNE	0	9	90	54	1025.3	1021.7	8	7	6.8	15.2	No	No
2012-05-23	Albury	4.2	19.9	0	NA	NA	NNE	33	E	NNE	4	20	78	38	1022.3	1017.4	7	NA	10.7	19.4	No	No
2012-05-24	Albury	7.8	17	0	NA	NA	ENE	24	E	S	4	11	82	96	1017.5	1015.2	2	8	10.9	11.8	No	Yes
2012-05-25	Albury	5.5	9.4	29.4	NA	NA	W	59	NNW	NNW	19	22	87	86	1011.4	1008.6	8	8	7.6	8.6	Yes	Yes
2012-05-26	Albury	6.7	13.2	6	NA	NA	WNW	35	WNW	WNW	13	13	95	79	1016.1	1015.3	7	8	7.9	12.2	Yes	No
2012-05-27	Albury	5.7	15.4	0.4	NA	NA	W	20	S	W	2	13	100	63	1023.5	1022.2	8	1	7	15	No	No
2012-05-28	Albury	1.9	15.9	0.2	NA	NA	SE	17	S	WSW	4	11	97	57	1028.7	1027.1	NA	NA	6.1	15.2	No	No
2012-05-29	Albury	1.7	17.4	0	NA	NA	W	15	NA	W	0	9	92	56	1033.8	1031.9	NA	NA	7.3	16.4	No	No
2012-05-30	Albury	2.1	18.2	0	NA	NA	SSW	11	S	NA	4	0	100	57	1036.5	1032.5	8	NA	5.8	16.3	No	No
2012-05-31	Albury	1.1	16.1	0	NA	NA	E	13	NW	SE	6	4	100	63	1034.4	1030.9	7	NA	5.7	15.6	No	No
2012-06-01	Albury	3.5	16.3	0	NA	NA	ESE	11	SSE	E	4	2	100	56	1030.1	1025.9	NA	NA	7.9	15.8	No	No
2012-06-02	Albury	2.2	14.6	0	NA	NA	NE	11	NA	NA	0	0	94	60	1023.9	1019.2	NA	NA	6	13.9	No	Yes
2012-06-03	Albury	5.7	13.7	3.6	NA	NA	SSE	31	SE	SSE	9	9	84	72	1016.5	1012.6	7	8	9.7	13.4	Yes	No
2012-06-04	Albury	4.8	14.5	0	NA	NA	W	35	WSW	W	9	19	100	86	1008.4	1005.1	8	8	6.3	10.8	No	Yes
2012-06-05	Albury	6.2	16	6	NA	NA	SE	65	S	SE	20	28	63	52	1003.3	1008.5	NA	NA	14.3	14.8	Yes	No
2012-06-06	Albury	-1	15.1	0	NA	NA	WNW	20	NA	WSW	0	11	85	50	1020.9	1020.8	NA	NA	6	14.6	No	No
2012-06-07	Albury	0.1	14.3	0	NA	NA	SSW	17	NA	S	0	4	80	52	1026.2	1024	NA	NA	4.7	13.4	No	No
2012-06-08	Albury	-0.8	13.9	0.2	NA	NA	WSW	13	S	NNW	4	4	96	54	1027.5	1025.5	NA	NA	3.2	13.3	No	No
2012-06-09	Albury	0	14.8	0	NA	NA	NE	11	S	SE	2	6	100	64	1028.2	1025.2	7	5	3	12.5	No	No
2012-06-10	Albury	0.2	15.6	0	NA	NA	S	13	NA	SSW	0	6	100	50	1027.5	1024.4	8	1	4	15.1	No	No
2012-06-11	Albury	-0.3	15.9	0	NA	NA	SSE	15	NA	SSE	0	7	84	52	1026.2	1022.2	NA	NA	5.7	14.5	No	No
2012-06-12	Albury	0.4	16.4	0.2	NA	NA	NNW	11	NA	SE	0	7	81	53	1023.5	1020.4	NA	NA	6.3	15.1	No	No
2012-06-13	Albury	0.2	15.2	0	NA	NA	SE	13	ENE	ESE	2	7	85	60	1022.9	1019.7	NA	NA	6.3	15.1	No	No
2012-06-14	Albury	2.3	16.7	0	NA	NA	ENE	43	E	NE	6	17	97	65	1018.2	1013.8	7	8	7.3	15.4	No	No
2012-06-15	Albury	7.3	15.6	0	NA	NA	NE	28	ENE	W	2	9	83	59	1014.6	1013.5	3	NA	11.6	13.9	No	No
2012-06-16	Albury	1.4	10.3	0	NA	NA	SE	20	NNW	E	4	6	98	86	1017.5	1015	8	7	5.5	9.9	No	No
2012-06-17	Albury	4.4	11.6	0	NA	NA	W	26	NW	NNW	9	13	93	89	1020.9	1020.5	8	7	8.8	10.2	No	No
2012-06-18	Albury	1.3	12.7	0	NA	NA	W	22	NA	WNW	0	11	96	75	1024.7	1023.5	NA	8	5.6	11.3	No	Yes
2012-06-19	Albury	5.6	14.2	2.8	NA	NA	W	28	NW	W	17	15	87	53	1022.2	1021	1	NA	10.8	13.7	Yes	No
2012-06-20	Albury	-1.3	11.7	0	NA	NA	NE	20	NA	NE	0	13	100	64	1023.5	1018.8	8	7	3	11.4	No	No
2012-06-21	Albury	3	13.8	0.6	NA	NA	N	35	NE	NNE	9	17	83	59	1013.4	1007.8	8	8	10.2	13.7	No	Yes
2012-06-22	Albury	7.5	9.7	5.2	NA	NA	NNW	44	NNW	WNW	15	15	91	90	1006.6	1009	8	8	8.4	8.9	Yes	No
2012-06-23	Albury	-1.7	10.6	0.8	NA	NA	NNW	24	SE	NW	4	17	100	68	1025.1	1025.3	8	8	0.3	10.4	No	No
2012-06-24	Albury	0.2	11.3	0.4	NA	NA	W	24	NNW	WNW	9	9	98	89	1031.1	1029.9	8	8	8	10.9	No	Yes
2012-06-25	Albury	3.1	13.3	1.4	NA	NA	W	28	NE	W	9	20	100	81	1031	1028.4	8	8	7.7	12	Yes	No
2012-06-26	Albury	2.4	14.3	1	NA	NA	SE	22	NA	SE	0	7	100	67	1031.2	1028.6	NA	8	6.8	12.8	No	No
2012-06-27	Albury	1.8	13.7	0	NA	NA	SE	15	NA	SE	0	7	93	67	1031.3	1027.7	8	8	6.1	13.1	No	No
2012-06-28	Albury	1.2	12.3	0	NA	NA	ENE	15	NA	SE	0	7	100	74	1025.5	1019.4	8	7	5.5	11.8	No	Yes
2012-06-29	Albury	5.5	15.5	3.8	NA	NA	WNW	35	NA	N	0	19	100	68	1013.7	1008.8	7	8	9.9	14.8	Yes	Yes
2012-06-30	Albury	0.6	11.7	4.6	NA	NA	NW	39	NA	NNW	0	19	100	68	1013.6	1011.6	8	8	4.3	11.1	Yes	Yes
2012-07-01	Albury	3.7	9.6	3.8	NA	NA	NW	26	N	WNW	7	9	100	91	1016.2	1014.7	8	8	6.5	8.2	Yes	Yes
2012-07-02	Albury	6.4	12.3	4.6	NA	NA	WNW	28	W	W	15	17	97	74	1020.2	1020	8	NA	7.5	12	Yes	No
2012-07-03	Albury	0.3	12.6	0	NA	NA	W	24	W	WNW	6	15	100	67	1024.7	1022.1	7	NA	4.2	12.3	No	No
2012-07-04	Albury	-0.2	13.9	0.2	NA	NA	WNW	17	SW	S	6	6	100	47	1029.3	1028.6	8	NA	3	12.2	No	No
2012-07-05	Albury	-1	14.2	0.2	NA	NA	SE	17	NA	E	0	7	83	48	1035.2	1033.2	NA	NA	3.5	12.7	No	No
2012-07-06	Albury	-2	12.9	0	NA	NA	ESE	13	NA	SSE	0	2	87	53	1036.5	1032.9	NA	NA	3.7	12.9	No	No
2012-07-07	Albury	-2.5	13.3	0	NA	NA	SSE	17	NA	SE	0	7	94	58	1034.4	1030.7	NA	NA	2.9	12.8	No	No
2012-07-08	Albury	-1.6	13.7	0.2	NA	NA	NE	17	NA	SE	0	7	91	59	1032.1	1027.8	NA	NA	4.1	13.6	No	No
2012-07-09	Albury	0.2	15.1	0	NA	NA	E	24	NA	SE	0	9	95	60	1029	1024.2	1	1	5.2	14.3	No	Yes
2012-07-10	Albury	5.2	11.9	2.4	NA	NA	ENE	44	SSE	NE	7	22	95	97	1020.8	1015.6	7	8	9.1	11.2	Yes	Yes
2012-07-11	Albury	9	14	27.2	NA	NA	NNW	39	N	NNE	15	15	87	73	1019.1	1017.8	2	3	10.8	13	Yes	No
2012-07-12	Albury	3.8	12.6	0	NA	NA	NNE	28	NA	SE	0	11	100	90	1015.7	1010.6	NA	7	7.1	11.4	No	Yes
2012-07-13	Albury	7.1	15.8	15.4	NA	NA	NW	24	NNE	WNW	6	13	100	81	1009.3	1008.5	7	8	12.5	14.3	Yes	Yes
2012-07-14	Albury	9.8	14.5	14.2	NA	NA	WNW	48	N	NW	11	19	97	72	1012.1	1010.2	7	7	10.3	13	Yes	Yes
2012-07-15	Albury	6.4	11.3	9.4	NA	NA	NW	33	W	WNW	17	17	89	64	1020.4	1021.6	7	8	7.2	10.2	Yes	Yes
2012-07-16	Albury	7.2	12.4	2.8	NA	NA	N	22	NNE	N	7	15	94	89	1028.6	1027.2	8	8	10.1	12	Yes	No
2012-07-17	Albury	8.7	15.4	0.4	NA	NA	NNW	19	NA	NNW	0	9	100	66	1026.2	1022.8	8	8	10.2	14.2	No	No
2012-07-18	Albury	7.7	15.3	0	NA	NA	WSW	39	SW	NW	4	19	84	69	1020.7	1017.8	2	8	10.8	11.9	No	No
2012-07-19	Albury	-0.8	12.7	0.6	NA	NA	W	24	NA	W	0	17	100	58	1024.5	1023.2	8	3	2.3	11.1	No	No
2012-07-20	Albury	2.3	15.3	0	NA	NA	W	31	NA	WSW	0	17	86	67	1028.7	1027.3	3	8	9.2	13.7	No	No
2012-07-21	Albury	1.4	15.3	0	NA	NA	SW	15	E	SSW	2	7	100	53	1033.1	1030.3	8	NA	5.2	14.8	No	No
2012-07-22	Albury	0	15.7	0.2	NA	NA	WSW	19	NA	WNW	0	11	92	54	1033.2	1030	NA	NA	5.6	15.1	No	No
2012-07-23	Albury	-0.1	16.1	0	NA	NA	W	13	NA	WNW	0	4	100	49	1032.3	1028.3	1	1	5.6	15.5	No	No
2012-07-24	Albury	0.4	13.6	0	NA	NA	E	15	NA	SE	0	7	100	66	1029.3	1025.5	8	NA	4	13.2	No	No
2012-07-25	Albury	2.9	14.6	0	NA	NA	NE	28	NA	NE	0	13	94	64	1021.9	1016.8	8	8	7	14.1	No	Yes
2012-07-26	Albury	7	14.8	2.4	NA	NA	N	37	N	NNW	11	15	91	55	1013	1010.8	7	NA	10.4	14.4	Yes	Yes
2012-07-27	Albury	6.7	11.5	6.2	NA	NA	NNE	17	ENE	NE	9	9	96	86	1013.2	1012.3	8	4	7.8	10.3	Yes	Yes
2012-07-28	Albury	4.1	13.2	4	NA	NA	W	28	WNW	WNW	6	15	100	71	1020.8	1020.1	8	8	5.9	12.4	Yes	Yes
2012-07-29	Albury	1.1	13.7	1.8	NA	NA	W	33	NA	WSW	0	20	100	55	1025.9	1024.6	NA	6	5.7	13.4	Yes	No
2012-07-30	Albury	-0.6	13.1	0	NA	NA	SSE	13	E	SE	4	6	100	56	1029	1026.3	8	NA	3.6	12.5	No	No
2012-07-31	Albury	-1.3	13.9	0	NA	NA	SSE	20	NA	ENE	0	9	80	47	1029.1	1025.5	NA	NA	4.8	12.4	No	No
2012-08-01	Albury	-0.5	13.7	0.2	NA	NA	WNW	20	NA	W	0	9	76	50	1025.4	1022.5	NA	2	6	13.4	No	No
2012-08-02	Albury	-1.8	12.1	0	NA	NA	NNW	17	NA	SW	0	2	87	65	1024.2	1020.3	NA	NA	4.9	11.2	No	No
2012-08-03	Albury	2.5	14.9	0	NA	NA	N	24	NA	N	0	13	95	53	1018.7	1015.8	8	7	6	13.3	No	No
2012-08-04	Albury	1.5	14.9	0	NA	NA	WNW	28	NA	W	0	9	99	62	1018.6	1015.9	7	8	5.8	13.8	No	Yes
2012-08-05	Albury	3	16.6	2	NA	NA	WNW	54	NE	WNW	11	19	92	59	1014.2	1010.6	8	8	8.6	15.4	Yes	Yes
2012-08-06	Albury	4.1	11.9	1.4	NA	NA	WNW	50	W	W	17	17	86	60	1020	1020.7	5	6	6.1	11.1	Yes	No
2012-08-07	Albury	2.6	13.4	0	NA	NA	WNW	30	NA	NW	0	19	80	49	1025.8	1023.6	NA	NA	7.9	13.1	No	No
2012-08-08	Albury	-0.5	16.3	0	NA	NA	W	35	NA	NNE	0	15	87	54	1022.9	1016.5	1	NA	6.1	15.9	No	Yes
2012-08-09	Albury	5.7	11.8	11.2	NA	NA	SW	65	W	WSW	22	19	87	82	1018	1017.7	1	8	8.7	7	Yes	No
2012-08-10	Albury	-0.5	15.4	1	NA	NA	SW	46	NA	SW	0	28	77	45	1024.4	1022.9	NA	NA	6.1	15.2	No	No
2012-08-11	Albury	-0.7	16.6	0	NA	NA	SE	24	NA	ESE	0	9	87	47	1027.3	1024.9	NA	NA	4.9	15.2	No	No
2012-08-12	Albury	0.6	16.5	0	NA	NA	W	20	ENE	W	2	9	79	46	1028.4	1025.1	NA	NA	6.2	16.3	No	No
2012-08-13	Albury	-0.1	15.4	0	NA	NA	NNW	20	S	SE	4	11	89	61	1028.8	1024.2	NA	5	6.7	13.9	No	No
2012-08-14	Albury	1.9	16	0	NA	NA	NNW	33	NA	NNW	0	15	95	54	1022.2	1016.9	NA	1	6	15.4	No	Yes
2012-08-15	Albury	2.1	13	1.2	NA	NA	WNW	26	ESE	W	6	11	100	67	1017.8	1015	8	2	6.2	12.6	Yes	No
2012-08-16	Albury	6.2	14.7	0.6	NA	NA	NW	33	NA	NW	0	17	88	63	1015	1010.3	8	8	9	13.2	No	Yes
2012-08-17	Albury	6.4	11.7	13.4	NA	NA	NW	50	NNW	NW	19	31	95	69	1003.7	1001.3	7	8	6.8	10.6	Yes	Yes
2012-08-18	Albury	3	14.9	6.6	NA	NA	WSW	37	NA	W	0	20	99	74	1011	1012.5	8	8	6.7	12.8	Yes	No
2012-08-19	Albury	0.6	13.3	0	NA	NA	W	30	NE	WNW	2	15	100	62	1023.4	1022	8	NA	5.1	12.8	No	No
2012-08-20	Albury	2.1	12.4	0	NA	NA	SE	17	N	S	2	6	89	55	1024.6	1020.4	8	2	6.4	11.7	No	No
2012-08-21	Albury	2.1	16.4	0	NA	NA	N	33	SE	NE	7	19	84	45	1020.1	1015.3	2	1	7.9	15.6	No	No
2012-08-22	Albury	6.2	19.4	0	NA	NA	ENE	35	E	ENE	9	19	74	50	1012.6	1005.7	5	NA	11.3	18.5	No	No
2012-08-23	Albury	8.2	13.6	1	NA	NA	NW	43	WNW	WSW	24	2	79	96	1007.3	1004.1	8	7	11.8	11.7	No	Yes
2012-08-24	Albury	5.3	11.4	9.4	NA	NA	WNW	46	NNW	NW	15	20	90	70	1013.7	1012.9	8	8	6.1	11.1	Yes	Yes
2012-08-25	Albury	6.1	10.7	2	NA	NA	WNW	28	NW	NW	6	13	86	63	1020.6	1019.6	8	8	7	10.6	Yes	No
2012-08-26	Albury	7	14.2	0.8	NA	NA	WSW	31	WNW	W	15	19	85	50	1020.7	1020.5	3	6	10.2	13.8	No	No
2012-08-27	Albury	-0.2	14.3	0	NA	NA	SE	19	E	S	7	7	100	59	1026.4	1023.2	8	1	4.6	13.9	No	No
2012-08-28	Albury	1.2	15.3	0	NA	NA	SE	20	SSE	ENE	2	11	87	55	1024.9	1019.9	NA	NA	7.6	14.8	No	No
2012-08-29	Albury	2.9	17.6	0	NA	NA	WNW	48	SE	N	9	17	72	48	1013.4	1007.7	8	NA	10.8	17	No	No
2012-08-30	Albury	6.2	12.8	0.6	NA	NA	W	56	WNW	W	26	26	85	53	1012.1	1014.3	8	6	8.6	10.9	No	No
2012-08-31	Albury	3.4	13.4	1	NA	NA	WNW	39	WNW	WSW	17	26	88	47	1019.1	1018	8	7	5.3	12.9	No	No
2012-09-01	Albury	-1.3	15	0.4	NA	NA	SSW	26	SW	WSW	2	9	76	44	1025.8	1023.1	NA	NA	6.2	14.2	No	No
2012-09-02	Albury	0	16.2	0	NA	NA	WSW	24	ESE	WSW	7	19	83	45	1025.7	1022.5	NA	NA	7.9	15.2	No	No
2012-09-03	Albury	0.6	18.7	0	NA	NA	E	19	NA	ESE	0	7	75	48	1024.7	1021.5	NA	NA	8.3	17.9	No	No
2012-09-04	Albury	4.3	21.2	0	NA	NA	N	22	ENE	N	6	13	76	36	1023.5	1019.1	NA	NA	11.9	20.7	No	No
2012-09-05	Albury	2.7	22.1	0	NA	NA	N	83	N	NE	22	19	39	43	1011	1000.8	NA	7	16.8	18.9	No	No
2012-09-06	Albury	7.7	17.2	0.2	NA	NA	NNW	44	NNW	N	20	22	69	57	1009.5	1008.1	7	8	12.4	15.9	No	Yes
2012-09-07	Albury	6.8	13.8	2.6	NA	NA	W	67	WNW	WNW	35	33	86	59	1006.8	1008.8	8	8	8	12.4	Yes	Yes
2012-09-08	Albury	7.5	15.2	3.4	NA	NA	WNW	46	W	WNW	22	24	86	63	1017.9	1017.4	8	8	9.6	14	Yes	No
2012-09-09	Albury	6.8	17.3	0	NA	NA	W	30	WSW	W	11	15	73	54	1025.3	1023.6	NA	NA	11.1	17.1	No	No
2012-09-10	Albury	3.5	19.1	0	NA	NA	W	22	E	NW	7	7	100	53	1026.3	1021.7	7	NA	8.7	18.1	No	No
2012-09-11	Albury	2.7	18.8	0	NA	NA	SE	15	ENE	SE	4	6	94	44	1025.9	1022	1	NA	9.6	17.7	No	No
2012-09-12	Albury	2.6	20.9	0	NA	NA	N	28	SE	N	4	13	80	37	1021.2	1015.2	NA	NA	11.3	20.6	No	Yes
2012-09-13	Albury	9.1	15.5	1.6	NA	NA	W	57	W	WSW	22	33	67	46	1010.4	1011.9	NA	NA	11.8	14.6	Yes	No
2012-09-14	Albury	0.8	13.7	0	NA	NA	W	31	ESE	WNW	6	20	77	61	1022.5	1020.6	8	8	7.7	12.8	No	No
2012-09-15	Albury	2.4	17.5	0	NA	NA	SE	19	ESE	E	7	7	79	49	1026	1022.9	NA	NA	10	17.1	No	No
2012-09-16	Albury	3	17.6	0	NA	NA	WSW	26	E	WNW	7	17	88	56	1021.6	1018.2	NA	NA	10.5	16.3	No	No
2012-09-17	Albury	4.7	17.9	0	NA	NA	NE	20	E	NW	6	9	82	53	1019.8	1017.3	1	7	11.9	16.6	No	No
2012-09-18	Albury	5	16.5	0	NA	NA	NNW	33	SW	SE	11	13	85	68	1017.4	1013.4	8	4	11.2	15.4	No	Yes
2012-09-19	Albury	8.4	19.2	13.2	NA	NA	NE	43	N	NE	6	7	87	58	1017.8	1015.1	7	1	12.7	18.6	Yes	No
2012-09-20	Albury	10.4	22.1	0.4	NA	NA	W	39	SE	E	9	26	87	50	1018	1010.6	7	6	14	21.4	No	No
2012-09-21	Albury	11.9	19.4	0	NA	NA	W	39	NW	W	15	22	85	60	1015.5	1014.5	8	8	13.2	18.3	No	No
2012-09-22	Albury	5.1	19.9	0.2	NA	NA	NW	19	SE	SSE	9	7	90	51	1018.6	1013.6	1	NA	11.5	19	No	No
2012-09-23	Albury	4.2	20.7	0	NA	NA	WNW	48	ESE	WNW	11	30	79	45	1009.4	1008.3	1	3	13	18.9	No	No
2012-09-24	Albury	5.3	15	0	NA	NA	W	43	W	W	19	26	74	44	1015.8	1016.1	NA	5	11	14.7	No	No
2012-09-25	Albury	0.8	17.7	0	NA	NA	ESE	19	NA	SE	0	9	67	43	1022.8	1018.8	NA	NA	9.5	16.5	No	No
2012-09-26	Albury	2.5	22	0	NA	NA	SE	44	SE	NNE	6	19	74	36	1021.3	1016.4	NA	NA	11.5	21.4	No	No
2012-09-27	Albury	7.6	25.7	0	NA	NA	NNE	54	ENE	NE	6	15	77	44	1014.5	1007.8	5	1	14.3	23.8	No	No
2012-09-28	Albury	14.3	24.3	0	NA	NA	N	67	N	W	30	26	45	62	1000.8	1001.6	5	7	23.2	16.3	No	Yes
2012-09-29	Albury	8.1	14	4.2	NA	NA	WNW	50	W	W	26	28	69	41	1010.5	1012.5	8	8	9	13	Yes	No
2012-09-30	Albury	2.6	15.3	0.2	NA	NA	W	35	WNW	W	15	19	75	49	1021.8	1021.7	NA	8	9.1	13.7	No	No
2012-10-01	Albury	1.8	19.1	0	NA	NA	W	43	SE	W	7	26	70	45	1029.8	1026.9	NA	NA	10.8	18.2	No	No
2012-10-02	Albury	4.6	22.2	0	NA	NA	SSW	19	E	WSW	6	9	66	44	1033	1028.6	NA	NA	13.7	21.1	No	No
2012-10-03	Albury	5.2	24.8	0	NA	NA	SSW	28	E	WNW	9	11	75	36	1027.7	1022.7	NA	NA	14.8	24	No	No
2012-10-04	Albury	5.6	28.7	0	NA	NA	NA	NA	ENE	WNW	7	28	70	22	1019.7	1013.3	NA	NA	16.2	28.3	No	No
2012-10-05	Albury	7.5	24.3	0	NA	NA	NA	NA	ENE	WNW	4	22	50	34	1015.5	1014.7	NA	1	19.5	23.6	No	NA
2012-10-06	Albury	11.7	13.1	NA	NA	NA	NA	NA	SSW	WSW	9	17	97	100	1016.8	1011.6	NA	8	12	12.4	NA	Yes
2012-10-07	Albury	2.7	17.1	33.4	NA	NA	WSW	31	SW	W	6	17	72	51	1018.2	1016.3	NA	2	8.7	15.6	Yes	No
2012-10-08	Albury	3.5	16.8	0	NA	NA	WNW	28	S	NNW	6	9	93	58	1016	1013	5	8	8.2	15.4	No	No
2012-10-09	Albury	3.5	18.3	0	NA	NA	WSW	31	NA	WNW	0	15	80	47	1013.5	1010.8	NA	1	9.9	17.7	No	No
2012-10-10	Albury	5.6	16.2	0	NA	NA	NW	30	WNW	NW	9	15	69	47	1011.6	1009.7	NA	6	11.9	15.5	No	No
2012-10-11	Albury	7.4	11.6	0.8	NA	NA	SSE	28	SSE	S	9	13	89	85	1007.5	1008	8	8	8.8	10.2	No	Yes
2012-10-12	Albury	5	17.9	7.6	NA	NA	W	46	SSE	WSW	7	19	48	41	1015.5	1016.1	NA	4	11.4	17.1	Yes	No
2012-10-13	Albury	4	18.6	0	NA	NA	WNW	41	E	W	6	19	76	43	1022.1	1020.3	NA	7	10.2	17.3	No	No
2012-10-14	Albury	4.7	21	0	NA	NA	SW	37	SE	NW	7	6	83	50	1025.7	1023.1	NA	NA	10.7	20.1	No	No
2012-10-15	Albury	6.4	25.7	0	NA	NA	ENE	30	SE	NNE	9	15	79	40	1024.8	1020	NA	NA	13	24.8	No	No
2012-10-16	Albury	8.7	19	0	NA	NA	W	35	SE	NE	6	11	87	77	1016	1014.2	1	8	12.4	16.3	No	Yes
2012-10-17	Albury	5.2	19	2.2	NA	NA	WNW	33	W	WNW	13	22	69	45	1020	1018.7	NA	NA	10.4	17.9	Yes	No
2012-10-18	Albury	5.5	22.6	0	NA	NA	WNW	26	E	N	4	7	79	43	1020.5	1018	NA	NA	12.8	21.8	No	No
2012-10-19	Albury	8.5	27.2	0	NA	NA	E	24	ESE	ENE	7	17	78	35	1015.9	1010.6	NA	NA	14.9	26.1	No	No
2012-10-20	Albury	8.8	24.9	0	NA	NA	NW	41	NA	W	0	24	73	34	1011.7	1011.4	NA	NA	16.7	23.6	No	No
2012-10-21	Albury	7.9	20.7	0	NA	NA	WSW	48	W	WSW	6	26	72	35	1015.5	1014.3	NA	NA	15.3	20.1	No	No
2012-10-22	Albury	5.8	19	0	NA	NA	WSW	35	S	ESE	11	15	56	34	1020.6	1021.8	NA	NA	12	18	No	No
2012-10-23	Albury	4.4	20.7	0	NA	NA	ESE	24	SE	SE	7	11	64	41	1027	1023.7	NA	NA	10.6	19.8	No	No
2012-10-24	Albury	5.4	23.6	0	NA	NA	ESE	22	SE	SSE	6	11	71	45	1022.9	1017.8	NA	NA	12.8	21.9	No	No
2012-10-25	Albury	12.7	23.8	0	NA	NA	W	44	N	W	19	30	40	45	1009.7	1009.5	NA	3	20.6	22.6	No	No
2012-10-26	Albury	7.1	18.5	0	NA	NA	WSW	46	WSW	W	15	30	72	41	1012.1	1010.7	NA	2	11.4	17.8	No	No
2012-10-27	Albury	6.3	20.4	0	NA	NA	WSW	46	W	NNW	15	15	64	38	1018.2	1017.8	NA	NA	11.5	18.4	No	No
2012-10-28	Albury	6.2	23.7	0	NA	NA	SSW	20	ESE	NW	7	9	63	35	1023.9	1021.1	NA	NA	13.7	22.5	No	No
2012-10-29	Albury	9	27	0	NA	NA	ENE	28	SSE	SSE	7	7	72	31	1022.1	1017.9	NA	2	16.4	25.8	No	No
2012-10-30	Albury	11	28.8	0	NA	NA	SSW	31	ESE	SW	6	22	64	40	1017.6	1013.4	NA	1	18.1	28.5	No	No
2012-10-31	Albury	10.8	31.2	0	NA	NA	S	24	ESE	SSE	9	19	70	38	1016	1012.2	NA	NA	19	29.7	No	No
2012-11-01	Albury	17.3	20.6	0	NA	NA	WNW	54	W	WSW	22	33	53	47	1007	1008.6	3	8	20.4	19.3	No	No
2012-11-02	Albury	6.4	22.4	0	NA	NA	WSW	28	SSE	ESE	9	7	64	43	1016.6	1014.5	NA	NA	11.8	21.1	No	No
2012-11-03	Albury	9.2	24.5	0	NA	NA	NNE	31	SE	NNW	9	19	65	37	1018.2	1015.7	NA	7	15.4	23.5	No	No
2012-11-04	Albury	9.2	28.5	0	NA	NA	NE	31	SE	NW	11	11	69	30	1018.1	1014.5	NA	NA	17.5	27.2	No	No
2012-11-05	Albury	11.6	27.3	0	NA	NA	S	28	NA	S	0	13	68	51	1015.9	1013.3	NA	8	17.8	26.3	No	No
2012-11-06	Albury	17.8	29.7	0.4	NA	NA	NNE	39	S	N	11	22	73	42	1011.6	1010	NA	7	22.8	27.3	No	Yes
2012-11-07	Albury	18.4	20	10.6	NA	NA	NNW	24	NE	WNW	11	13	95	93	1011.2	1008.9	8	8	19.4	19.4	Yes	Yes
2012-11-08	Albury	16.1	26.1	24.6	NA	NA	WNW	35	NNW	NW	7	11	83	55	1012.8	1011.1	6	8	18.4	21.8	Yes	Yes
2012-11-09	Albury	10.3	21.8	1.6	NA	NA	WNW	44	W	W	19	22	68	37	1017.5	1017.1	NA	NA	16	20.9	Yes	No
2012-11-10	Albury	6.5	22.9	0	NA	NA	SSE	30	SSE	SE	15	17	52	27	1023.8	1021.4	NA	NA	14.5	20.9	No	No
2012-11-11	Albury	8.3	24.5	0	NA	NA	ESE	28	ESE	NE	7	7	67	35	1027	1022.7	NA	NA	15.2	23.4	No	No
2012-11-12	Albury	9.3	31.6	0	NA	NA	WNW	44	SE	N	7	19	68	31	1021.7	1015.5	NA	NA	18.2	29.4	No	No
2012-11-13	Albury	9.1	24.6	0	NA	NA	S	24	ESE	S	7	6	63	37	1019.3	1016.9	NA	NA	16.8	24.1	No	No
2012-11-14	Albury	9.9	24.6	0	NA	NA	NNW	24	E	SE	6	9	61	35	1017.8	1014.6	NA	NA	16.8	23.1	No	No
2012-11-15	Albury	10	26.2	0	NA	NA	WNW	37	E	WNW	4	20	67	25	1013.8	1011.8	NA	NA	17.1	24.9	No	No
2012-11-16	Albury	13.1	24.1	0	NA	NA	WNW	39	S	WNW	11	22	54	29	1011.6	1009.4	NA	NA	18	23.5	No	No
2012-11-17	Albury	9	24.2	0	NA	NA	N	28	SSE	SSE	11	13	57	44	1015	1011.4	NA	2	16.2	23.3	No	No
2012-11-18	Albury	7.2	21.4	0	NA	NA	WSW	52	W	SW	9	28	50	35	1012.5	1011	NA	NA	17.4	20.1	No	No
2012-11-19	Albury	5.8	25.3	0	NA	NA	SSE	41	SW	SE	7	20	58	36	1018	1016.9	NA	NA	15.3	23.8	No	No
2012-11-20	Albury	8.3	26.9	0	NA	NA	E	24	SSE	ESE	6	15	56	34	1022.2	1018.1	NA	NA	17.3	26	No	No
2012-11-21	Albury	12.3	32.4	0	NA	NA	W	54	NE	NW	13	28	46	24	1015	1008.2	NA	1	21.2	31.5	No	No
2012-11-22	Albury	10.9	27.4	0	NA	NA	W	24	SE	W	13	17	47	27	1016	1013.9	NA	NA	18	26.2	No	No
2012-11-23	Albury	11.1	29	0	NA	NA	SSE	24	SSE	SSE	7	13	61	28	1018.1	1014.4	NA	NA	18.9	27.6	No	No
2012-11-24	Albury	12.4	32.7	0	NA	NA	NNE	31	ESE	NE	7	9	64	30	1015.6	1012	NA	NA	21.5	30.4	No	No
2012-11-25	Albury	15.3	36.7	0	NA	NA	NNW	41	E	WNW	9	20	55	16	1013.9	1011.2	NA	NA	23.8	35.8	No	No
2012-11-26	Albury	16.6	31.9	0	NA	NA	W	43	SE	WNW	6	20	59	21	1014.4	1012.5	NA	1	22.3	31.2	No	No
2012-11-27	Albury	15.9	28.1	0.2	NA	NA	SW	33	SSE	ESE	9	7	71	52	1013.3	1013.4	7	3	19.5	26.3	No	No
2012-11-28	Albury	16.8	32.5	0.4	NA	NA	SSE	30	SSE	E	13	11	59	44	1014.3	1011.2	NA	1	23.9	31.2	No	No
2012-11-29	Albury	17.8	37.4	0	NA	NA	NNE	35	E	E	19	17	56	35	1012.4	1008.4	4	NA	27.5	35.4	No	No
2012-11-30	Albury	23	34.4	0	NA	NA	NW	43	ENE	WSW	9	13	53	46	1010.4	1011	NA	5	29.5	31.1	No	No
2013-01-01	Albury	12.1	34.5	0	NA	NA	W	44	SE	W	4	22	49	16	1012.8	1009.3	NA	NA	22.3	32.7	No	No
2013-01-02	Albury	13.8	33.6	0	NA	NA	SSE	28	SSW	ESE	9	11	48	17	1012.2	1010.9	NA	NA	21.4	31.2	No	No
2013-01-03	Albury	15.8	36.9	0	NA	NA	E	22	S	SSW	7	11	32	20	1015.8	1011.9	NA	NA	23.6	33.9	No	No
2013-01-04	Albury	18.6	40.7	0	NA	NA	ENE	44	ESE	N	7	24	44	12	1012.3	1008.1	NA	NA	27.8	39.3	No	No
2013-01-05	Albury	19.8	43.4	0	NA	NA	NW	81	S	ESE	7	11	36	17	1012.4	1009.8	NA	1	30.7	42.4	No	Yes
2013-01-06	Albury	20.9	42	12.6	NA	NA	SSE	39	ENE	SW	4	15	40	22	1017.6	1014.3	NA	NA	29.2	40.7	Yes	No
2013-01-07	Albury	21.9	40.4	0	NA	NA	NNW	41	E	ENE	11	24	47	22	1018.2	1012.4	NA	NA	29.7	38.2	No	No
2013-01-08	Albury	21.9	39.2	0	NA	NA	WNW	78	NW	WSW	31	22	24	16	1002.4	997.2	NA	NA	34.5	34.9	No	No
2013-01-09	Albury	13.3	25.1	0	NA	NA	WSW	52	WSW	NW	20	22	46	27	1002.4	1002.1	NA	NA	17	23.9	No	No
2013-01-10	Albury	11.2	32.2	0	NA	NA	NNE	31	SE	SSE	9	11	48	24	1007.8	1006	NA	NA	20.1	29.5	No	No
2013-01-11	Albury	14.5	38.8	0	NA	NA	NNW	37	SE	NNW	7	19	48	12	1007.6	1004.1	NA	NA	23	36.4	No	No
2013-01-12	Albury	17	28.8	0	NA	NA	W	37	W	W	19	24	42	32	1007	1010.2	NA	NA	23.2	26	No	No
2013-01-13	Albury	18.1	22.3	0	NA	NA	SW	33	WSW	W	7	15	57	80	1011.7	1013.5	7	8	20.1	16.8	No	Yes
2013-01-14	Albury	8.9	27.1	3.2	NA	NA	SSE	39	ESE	SSE	17	22	46	29	1017.6	1015.5	NA	NA	16.1	25	Yes	No
2013-01-15	Albury	11.2	31.4	0	NA	NA	WNW	30	NE	WSW	11	13	52	27	1018.1	1014.3	NA	NA	19.6	28.2	No	No
2013-01-16	Albury	13.6	36.1	0	NA	NA	NW	35	S	SSW	6	9	51	12	1013.9	1010.3	NA	NA	21.8	34.2	No	No
2013-01-17	Albury	15.5	39.9	0	NA	NA	W	35	SSE	S	6	9	46	11	1009.4	1005	NA	NA	24.6	37.7	No	No
2013-01-18	Albury	18.9	43.1	0	NA	NA	W	65	ESE	W	7	30	38	12	999.9	998.5	NA	NA	27	40.6	No	No
2013-01-19	Albury	18.1	32.2	0.8	NA	NA	W	28	SE	SW	11	13	51	30	1010.2	1009.5	NA	NA	23	29.8	No	No
2013-01-20	Albury	16.4	34.6	0	NA	NA	ENE	22	S	S	13	11	51	32	1014.5	1010.5	NA	NA	23.3	32.9	No	No
2013-01-21	Albury	19.2	36.8	0	NA	NA	N	50	NE	N	17	22	46	29	1012.1	1007.1	NA	NA	27.7	35.2	No	No
2013-01-22	Albury	16.6	36.5	0.2	NA	NA	WSW	52	S	W	7	26	63	11	1009.1	1006.7	NA	NA	24.2	35.6	No	No
2013-01-23	Albury	15.7	34	0	NA	NA	SE	30	SE	SSE	15	13	45	20	1013.4	1010.8	NA	NA	23.3	31.7	No	No
2013-01-24	Albury	15.9	37	0	NA	NA	NNW	46	ESE	NE	9	15	56	23	1015.2	1010.4	NA	NA	24.1	35	No	No
2013-01-25	Albury	21.2	35.2	0	NA	NA	NNE	43	NE	ENE	19	7	47	31	1009.7	1007	NA	NA	27.2	34	No	No
2013-01-26	Albury	21.6	36.5	0	NA	NA	ENE	46	S	WNW	11	11	50	33	1009.9	1004.5	1	6	25.8	36.3	No	No
2013-01-27	Albury	15.3	32.9	0	NA	NA	WNW	31	WSW	SW	15	15	60	20	1008.5	1005.3	NA	NA	18.4	31.8	No	No
2013-01-28	Albury	18.4	34.7	0	NA	NA	ENE	54	SSE	WNW	7	9	61	36	1007.6	1003.9	5	2	23.1	32.3	No	No
2013-01-29	Albury	20.4	32.1	0	NA	NA	W	50	SE	W	19	17	51	31	1005.5	1003.5	NA	2	23.7	30.6	No	No
2013-01-30	Albury	9.9	29.9	0	NA	NA	N	33	ENE	S	7	11	53	27	1013.5	1012.3	NA	NA	18	28.7	No	No
2013-01-31	Albury	11.5	33.9	0	NA	NA	WNW	48	NE	N	6	24	45	13	1012.2	1006.1	NA	NA	19.5	32.6	No	No
2013-03-01	Albury	16.9	26.6	0.4	NA	NA	SE	50	SE	SE	26	28	49	31	1016.3	1015.8	NA	NA	19.7	25.2	No	No
2013-03-02	Albury	14.3	29.2	0	NA	NA	ESE	41	SE	SSE	17	24	46	28	1021.8	1019	NA	NA	18.9	27.4	No	No
2013-03-03	Albury	12	31.8	0	NA	NA	ENE	37	ESE	NE	13	17	52	23	1021.7	1018.2	NA	NA	20	29.7	No	No
2013-03-04	Albury	12.8	31	0	NA	NA	ENE	24	ENE	ESE	2	15	64	23	1021.5	1017.6	NA	NA	18.2	29.4	No	No
2013-03-05	Albury	13.5	30.9	0	NA	NA	ENE	31	SE	NE	6	19	66	28	1021	1017	NA	NA	18.7	29.5	No	No
2013-03-06	Albury	14.4	31.3	0	NA	NA	E	28	ESE	ESE	7	15	65	34	1019.8	1016.1	NA	NA	20.2	29.9	No	No
2013-03-07	Albury	16.6	33.8	0	NA	NA	SSE	30	E	ESE	4	9	64	29	1018.5	1015.6	NA	NA	22	32.3	No	No
2013-03-08	Albury	17.9	34.9	0	NA	NA	ESE	37	E	ENE	7	13	65	24	1020	1016.1	NA	NA	23.7	33.9	No	No
2013-03-09	Albury	18.6	33	0	NA	NA	S	30	SSE	ENE	6	9	65	32	1019.8	1016	NA	NA	22.7	31.8	No	No
2013-03-10	Albury	19.7	35.1	0	NA	NA	SE	24	S	WNW	4	7	65	24	1018.6	1015.5	1	NA	22.5	34.5	No	No
2013-03-11	Albury	20.1	35.7	0	NA	NA	N	26	ESE	SSE	4	13	56	32	1018.5	1015.5	5	NA	24.2	33.5	No	No
2013-03-12	Albury	19.4	33.7	0	NA	NA	NE	35	SSE	NNW	7	13	66	32	1019.2	1014.3	NA	NA	23.2	32.9	No	No
2013-03-13	Albury	17.7	33.9	0	NA	NA	W	35	NNE	NW	22	17	47	28	1012.3	1007.3	NA	7	24.3	32.5	No	No
2013-03-14	Albury	15.5	30.7	0	NA	NA	NNW	31	WSW	W	7	17	63	26	1011.3	1009.6	NA	NA	18.4	28.6	No	No
2013-03-15	Albury	13.8	31.7	0	NA	NA	ESE	22	SSE	SSE	9	11	64	31	1015.6	1013	NA	NA	19.1	29.2	No	No
2013-03-16	Albury	12	27.5	0	NA	NA	SW	46	SE	W	4	26	60	36	1013.1	1011.5	NA	2	18	24.1	No	No
2013-03-17	Albury	11.1	23	0.2	NA	NA	W	35	SSW	WSW	13	15	39	26	1018.3	1018.1	NA	NA	14.8	21.7	No	No
2013-03-18	Albury	7.1	24.1	0	NA	NA	SSE	33	SE	ESE	6	15	55	28	1022	1019.6	NA	NA	13	22.7	No	No
2013-03-19	Albury	9.1	26.3	0	NA	NA	E	26	NA	SSE	0	9	63	25	1023.8	1020.9	NA	NA	14.7	24.6	No	No
2013-03-20	Albury	9.9	28.6	0	NA	NA	WSW	46	SSE	ENE	2	20	59	33	1023.5	1018	NA	6	15.3	27	No	Yes
2013-03-21	Albury	14.9	20.2	2.6	NA	NA	N	67	NNE	NE	7	26	81	82	1015.7	1009.7	8	8	17.8	18.6	Yes	Yes
2013-03-22	Albury	10.1	23.3	17.4	NA	NA	NNW	33	NA	NW	0	13	73	45	1014.6	1012.9	NA	1	15.6	21.5	Yes	No
2013-03-23	Albury	9	24.2	0	NA	NA	W	28	SSW	WNW	4	9	79	38	1018.5	1016.2	NA	2	13.3	22.9	No	No
2013-03-24	Albury	9.5	28.3	0	NA	NA	W	41	S	W	7	22	82	29	1016.9	1013.1	NA	NA	13.7	27.4	No	No
2013-03-25	Albury	10.3	27.7	0	NA	NA	NW	31	NA	W	0	13	76	34	1019	1016.9	NA	NA	14.9	27.3	No	No
2013-03-26	Albury	14.9	31.3	0	NA	NA	N	33	NA	NNW	0	13	70	29	1017.9	1014.1	NA	NA	18.3	30.4	No	No
2013-03-27	Albury	13.8	35.1	0	NA	NA	WNW	61	SSE	NNE	2	22	69	27	1015.7	1011	NA	1	18.4	34.1	No	Yes
2013-03-28	Albury	18.3	22.2	10.4	NA	NA	NW	46	N	W	24	20	84	84	1013.1	1015.4	8	7	22.2	17.1	Yes	Yes
2013-03-29	Albury	6.6	20.4	19.8	NA	NA	WSW	31	E	SW	7	13	68	38	1021.1	1018.5	NA	NA	11.2	18.7	Yes	No
2013-03-30	Albury	7	21.5	0.2	NA	NA	WSW	28	S	WSW	7	13	92	53	1017.9	1014.2	2	1	10.9	19.1	No	No
2013-03-31	Albury	10.9	23	0	NA	NA	WNW	30	NNW	WSW	7	15	72	60	1013.6	1013.4	8	8	15.9	20.1	No	No
2013-04-01	Albury	8.4	22.9	0	NA	NA	WNW	30	ESE	W	6	19	86	42	1019.3	1016.9	NA	1	11.8	21.3	No	No
2013-04-02	Albury	8.5	23.8	0	NA	NA	WNW	30	SSE	WSW	6	17	83	49	1018.6	1016.5	NA	4	12.1	22.4	No	No
2013-04-03	Albury	8.6	22.5	0	NA	NA	SE	35	SSE	SE	15	15	61	40	1021.5	1020.6	NA	NA	14.2	21.6	No	No
2013-04-04	Albury	8.9	24.3	0	NA	NA	SE	22	SSE	SSE	7	11	72	38	1028.2	1025.8	NA	NA	13.1	23.2	No	No
2013-04-05	Albury	10.3	25.3	0	NA	NA	SE	19	NA	S	0	9	78	42	1030.1	1026.8	NA	NA	13	24.3	No	No
2013-04-06	Albury	11.2	25.7	0	NA	NA	SSE	20	SSE	WNW	6	11	80	40	1027.7	1023.2	6	NA	14.6	25.1	No	No
2013-04-07	Albury	10	26.7	0	NA	NA	S	43	S	W	6	11	74	37	1025	1021.1	NA	NA	15.7	25.8	No	No
2013-04-08	Albury	11.5	26	0	NA	NA	ESE	17	E	S	2	9	67	44	1026	1023.3	NA	8	17.5	24.4	No	No
2013-04-09	Albury	10.7	26.6	0	NA	NA	SW	19	SSW	S	4	11	72	39	1027.3	1022.8	1	1	16.7	25.3	No	No
2013-04-10	Albury	10.3	27.1	0	NA	NA	WNW	24	E	SSW	6	6	72	38	1024.8	1020.6	NA	1	16.8	26	No	No
2013-04-11	Albury	10.3	27.6	0	NA	NA	WNW	24	SE	W	7	15	76	34	1023.9	1021	NA	NA	17	27.3	No	No
2013-04-12	Albury	11.4	28.2	0	NA	NA	NNE	28	E	N	7	2	74	33	1025.2	1021	NA	4	18	27.2	No	No
2013-04-13	Albury	10.4	26.7	0	NA	NA	N	28	SE	NNW	7	15	75	32	1019.9	1013.9	NA	NA	17.3	26.2	No	No
2013-04-14	Albury	14.4	24.8	0	NA	NA	SSE	17	SSE	SSE	7	9	80	53	1013	1009.1	7	8	17.4	23.3	No	No
2013-04-15	Albury	14.5	23.6	0.8	NA	NA	W	30	ESE	W	2	19	77	47	1010.6	1009	NA	NA	18.9	22.8	No	No
2013-04-16	Albury	8.3	23.8	0	NA	NA	SSE	22	E	SW	7	9	63	43	1015.2	1012.9	NA	NA	16.6	22.5	No	No
2013-04-17	Albury	8.9	22.2	0	NA	NA	SW	17	NE	SE	2	7	69	49	1016.9	1013.8	NA	NA	15.6	21.1	No	No
2013-04-18	Albury	8.6	23.9	0	NA	NA	WSW	39	SSE	W	6	22	73	37	1016.3	1014	NA	7	14.8	22.8	No	No
2013-04-19	Albury	5.1	17.8	0	NA	NA	SE	48	SSW	SE	11	22	50	41	1021.1	1020	NA	NA	12.4	16.9	No	No
2013-04-20	Albury	2.6	20.3	0	NA	NA	SE	35	SSW	SE	2	17	55	38	1019.6	1016.7	NA	NA	14.6	19.6	No	No
2013-04-21	Albury	4	21.1	0	NA	NA	N	46	ESE	N	6	9	70	35	1016.3	1010.7	NA	6	10.6	20.2	No	Yes
2013-04-22	Albury	10.6	14.6	7	NA	NA	WNW	26	NNW	W	11	11	90	79	1010.7	1010.3	8	8	11.7	14.2	Yes	Yes
2013-04-23	Albury	10.9	20	1.6	NA	NA	WSW	30	NNW	WSW	7	20	85	47	1014.2	1014.2	8	NA	13.5	18.2	Yes	No
2013-04-24	Albury	6	16.9	0	NA	NA	WSW	30	S	WSW	2	13	89	48	1020.8	1019.4	8	8	9.9	15.5	No	No
2013-04-25	Albury	5.7	20.5	0	NA	NA	WSW	31	E	W	2	15	83	48	1023.9	1021.4	7	3	10.2	19.3	No	No
2013-04-26	Albury	6	21.4	0	NA	NA	W	26	NA	W	0	13	79	53	1024.8	1022	2	1	13.2	20.5	No	No
2013-04-27	Albury	5.6	23.1	0	NA	NA	N	24	NNE	NNW	7	11	90	44	1023	1017.6	1	NA	11.8	22.8	No	No
2013-04-28	Albury	7.9	26.5	0	NA	NA	WNW	28	ENE	W	6	17	66	28	1017.8	1015.2	5	7	16.7	24.9	No	No
2013-04-29	Albury	7.9	15.8	0.2	NA	NA	W	17	NA	NW	0	2	92	77	1024.2	1024.4	8	7	12.1	15.6	No	Yes
2013-04-30	Albury	8.6	20.4	2.6	NA	NA	WSW	19	SSE	SW	6	9	77	62	1025.6	1021.9	NA	3	13	19.3	Yes	No
2013-05-01	Albury	9.3	17.9	0.2	NA	NA	WSW	33	S	WSW	6	19	83	50	1020.9	1019.3	7	NA	11.9	17.5	No	No
2013-05-02	Albury	2.5	18.6	0	NA	NA	SSE	24	SE	SE	9	9	74	38	1027.7	1025.4	NA	NA	8.6	16.9	No	No
2013-05-03	Albury	1.7	20.6	0	NA	NA	NE	22	ENE	NNW	7	6	79	35	1027.4	1020.9	NA	NA	9.1	20.4	No	No
2013-05-04	Albury	6.6	19.7	0.4	NA	NA	W	28	SSE	W	4	19	81	38	1021.9	1020.4	NA	NA	12.4	19	No	No
2013-05-05	Albury	1.6	17.9	0	NA	NA	SSE	17	SSE	E	7	9	66	35	1025.8	1022.6	NA	NA	9.3	16.3	No	No
2013-05-06	Albury	2.5	18.6	0	NA	NA	SE	22	E	SE	4	13	66	37	1027.2	1023.2	NA	NA	9.3	17.9	No	No
2013-05-07	Albury	3.9	NA	0	NA	NA	NA	NA	NA	NA	0	NA	72	NA	1028.6	NA	NA	NA	9.8	NA	No	NA
2013-05-08	Albury	7.7	21.9	NA	NA	NA	NA	NA	NA	ESE	0	7	77	48	1030.7	1027	1	NA	11.7	21.6	NA	NA
2013-05-09	Albury	4.7	22.3	NA	NA	NA	NA	NA	SE	SE	2	9	81	54	1031.7	1027.9	NA	NA	12.5	21.7	NA	NA
2013-05-10	Albury	6.2	23.2	NA	NA	NA	SE	13	NA	SSE	0	9	86	38	1031.8	1027.9	NA	NA	12.4	23.2	NA	No
2013-05-11	Albury	5.7	23.4	0	NA	NA	SE	24	NA	SSE	0	13	81	39	1030.5	1025.1	NA	NA	12.6	23.1	No	No
2013-05-12	Albury	5	24.2	0	NA	NA	NNE	46	NA	NNE	0	15	82	38	1025	1019.2	NA	4	11.4	22.7	No	Yes
2013-05-13	Albury	11.3	15.7	9.8	NA	NA	W	41	N	W	15	22	96	65	1015.3	1013.6	8	8	14	15	Yes	Yes
2013-05-14	Albury	1.9	11.6	4.6	NA	NA	N	22	NA	NNW	0	15	100	82	1015.8	1013.7	8	8	6.1	11.2	Yes	Yes
2013-05-15	Albury	6.1	13.7	7.4	NA	NA	WNW	39	NE	NW	11	15	97	79	1012.2	1010	8	8	9.6	12	Yes	Yes
2013-05-16	Albury	9.1	14	1.4	NA	NA	SW	50	NW	W	19	17	90	76	1010.7	1009.9	7	8	9.4	12.2	Yes	Yes
2013-05-17	Albury	3.5	14.9	1.6	NA	NA	WNW	31	W	WNW	11	9	100	71	1015.9	1014.4	7	5	7.8	14.6	Yes	No
2013-05-18	Albury	1.4	13.1	0	NA	NA	W	31	WSW	W	2	15	100	62	1018	1016	8	8	5.6	12.4	No	No
2013-05-19	Albury	0.6	15	0.2	NA	NA	WNW	28	S	W	4	19	100	63	1020.4	1018	8	7	5	13.3	No	Yes
2013-05-20	Albury	2.9	14.6	1.4	NA	NA	E	20	ENE	E	2	15	99	72	1020.3	1016	8	8	8.5	14.3	Yes	No
2013-05-21	Albury	5.3	14.9	1	NA	NA	SSE	15	S	ESE	9	4	100	55	1018.1	1015.8	8	NA	6.9	14.3	No	No
2013-05-22	Albury	2.8	13.5	0	NA	NA	NNW	15	NNW	NA	4	0	98	79	1014.1	1011.7	NA	8	6.1	10.8	No	No
2013-05-23	Albury	5.4	17.2	0	NA	NA	SE	33	SSE	SSE	17	20	59	45	1016.9	1017.6	NA	NA	13.5	16.9	No	No
2013-05-24	Albury	1.4	17.4	0	NA	NA	WNW	22	S	WNW	7	7	75	40	1024.2	1021.8	NA	NA	7.8	17	No	No
2013-05-25	Albury	-0.2	16.3	0	NA	NA	W	22	NA	WNW	0	11	100	57	1026.6	1024.8	8	NA	4.6	15.8	No	No
2013-05-26	Albury	1.3	12.8	0.2	NA	NA	NNE	9	NA	S	0	6	100	81	1029.2	1026	8	NA	5.5	12.4	No	No
2013-05-27	Albury	1.1	16.6	0	NA	NA	SE	17	NNE	SE	7	9	100	53	1030.5	1028.2	8	NA	5.3	15.7	No	No
2013-05-28	Albury	2.7	18	0.2	NA	NA	SE	15	NA	SE	0	11	79	62	1031.6	1027.7	NA	1	9.9	17.4	No	No
2013-05-29	Albury	4.2	19.3	0	NA	NA	N	22	NA	SSE	0	7	100	57	1030.3	1026.1	7	1	7.8	19	No	No
2013-05-30	Albury	7.8	15.2	0.6	NA	NA	ENE	26	SSE	ENE	11	9	98	91	1026.6	1024.9	8	8	11.2	14.4	No	Yes
2013-05-31	Albury	11.2	17.6	16	NA	NA	NE	30	NE	NE	6	13	100	82	1026.2	1022.7	7	8	13.9	17	Yes	Yes
2013-06-01	Albury	10.3	15.4	19.4	NA	NA	N	35	NNW	N	19	7	99	98	1015.9	1011.5	8	8	14.6	15.3	Yes	Yes
2013-06-02	Albury	11.4	17.3	53.4	NA	NA	SSW	31	SSE	SSW	13	17	68	48	1013.4	1015.3	4	NA	12.3	16.9	Yes	No
2013-06-03	Albury	0.6	14.3	0.2	NA	NA	SW	22	NA	NW	0	11	84	70	1024.6	1023	NA	8	5.6	13	No	No
2013-06-04	Albury	1.9	14.5	0	NA	NA	S	11	ENE	SE	6	4	100	69	1027.8	1025.3	8	NA	5.5	13.8	No	No
2013-06-05	Albury	3.5	13.6	0	NA	NA	E	59	NA	ENE	NA	13	100	71	1025	1022.2	5	NA	8.1	13.2	No	No
2013-06-06	Albury	5.8	15	0.4	NA	NA	N	22	SE	N	2	13	100	65	1021.9	1019.6	NA	8	8.5	14.8	No	Yes
2013-06-07	Albury	8.5	16.9	1.2	NA	NA	WNW	39	N	WNW	19	20	95	64	1020.1	1021.5	8	8	12	15.1	Yes	No
2013-06-08	Albury	1.7	14.6	1	NA	NA	SE	13	E	NE	2	9	100	65	1031.3	1029.3	1	NA	7.2	13.4	No	No
2013-06-09	Albury	0.6	13.8	0.2	NA	NA	WNW	13	NA	ESE	0	7	100	71	1028.2	1024.6	NA	1	5.3	13.2	No	No
2013-06-10	Albury	3.1	13.8	0	NA	NA	NNW	13	NA	ESE	0	7	100	80	1021.1	1019.6	NA	8	7.8	13.2	No	No
2013-06-11	Albury	3.4	15.6	0	NA	NA	E	20	SSW	E	2	15	100	67	1022.1	1017.8	8	NA	6.4	15.4	No	Yes
2013-06-12	Albury	4.9	11.8	15	NA	NA	SE	28	SE	ESE	13	6	100	100	1011.4	1008.4	8	8	10	11.5	Yes	Yes
2013-06-13	Albury	10	13.4	16.8	NA	NA	WNW	28	N	W	7	13	NA	93	1007.1	1005.5	8	8	NA	12.3	Yes	Yes
2013-06-14	Albury	4.3	12.2	3.6	NA	NA	NW	11	NA	SE	0	6	100	90	1009	1009.4	8	8	7.2	12	Yes	No
2013-06-15	Albury	1.2	15.4	0.2	NA	NA	WNW	17	NW	E	4	7	93	51	1016.8	1016.7	NA	1	5.7	14	No	No
2013-06-16	Albury	-0.2	14.3	0	NA	NA	WNW	17	NA	WNW	0	9	83	51	1018.7	1015.5	NA	NA	4.8	14	No	No
2013-06-17	Albury	0.3	10.4	0.2	NA	NA	S	11	NA	SW	0	2	100	83	1014.1	1011.9	8	7	4.5	10.2	No	No
2013-06-18	Albury	3.1	15.5	0.6	NA	NA	SSW	15	WNW	WSW	2	11	100	63	1016.5	1016	5	6	7	14.5	No	No
2013-06-19	Albury	0.8	14.5	0	NA	NA	SSE	24	NA	S	0	7	89	52	1025.8	1024.1	NA	NA	4.7	13.9	No	No
2013-06-20	Albury	0	14.1	0	NA	NA	WSW	15	SE	SW	4	7	97	50	1026.3	1022.5	NA	NA	3.7	13.6	No	No
2013-06-21	Albury	-0.5	13.2	0.2	NA	NA	SE	13	NA	SE	0	9	97	60	1022.8	1019.9	NA	NA	3.4	12.7	No	No
2013-06-22	Albury	-1.3	13.9	0	NA	NA	SSE	15	ESE	S	6	7	87	53	1026.1	1024.8	NA	NA	3.9	13.7	No	No
2013-06-23	Albury	-0.4	14.1	0	NA	NA	SE	19	NNW	SSE	9	7	89	51	1031.2	1027.8	3	NA	4.3	13.9	No	No
2013-06-24	Albury	2	13.1	0	NA	NA	SSE	26	NA	SSW	0	7	84	85	1026.9	1023.2	8	8	7.8	10.6	No	No
2013-06-25	Albury	7.8	17	1	NA	NA	SSE	39	SSE	SSE	19	17	56	51	1023	1020.9	NA	NA	12.8	16.8	No	No
2013-06-26	Albury	0.9	16.8	0	NA	NA	SE	48	NA	ESE	0	6	81	51	1024.5	1021.8	NA	NA	6.5	16	No	No
2013-06-27	Albury	-0.1	14.1	0	NA	NA	E	11	SE	ENE	6	7	95	67	1024.3	1021.3	NA	NA	3.6	12.6	No	No
2013-06-28	Albury	2	16	0	NA	NA	N	13	NA	SE	0	6	92	59	1025.2	1022.4	5	NA	6.5	15.5	No	No
2013-06-29	Albury	4.3	18.4	0	NA	NA	WNW	17	NA	SSE	0	2	100	60	1026.2	1023.7	1	NA	7.1	17.5	No	No
2013-06-30	Albury	1.4	15.7	0	NA	NA	W	19	NA	W	0	13	97	54	1028.2	1025.8	NA	NA	6.3	15.6	No	No
2013-07-01	Albury	2	12.9	0	NA	NA	ENE	20	NA	NNE	0	9	100	82	1026.8	1024.8	8	7	7.4	12.5	No	No
2013-07-02	Albury	7.4	16	0.6	NA	NA	WNW	26	NE	WNW	2	17	100	65	1025.8	1023.9	1	NA	11.2	15.7	No	No
2013-07-03	Albury	3.1	14.8	0	NA	NA	E	15	NA	E	0	11	100	69	1025.7	1022.2	8	5	5.2	13.6	No	No
2013-07-04	Albury	1.9	15.4	0.2	NA	NA	N	48	ENE	N	9	19	83	59	1016.4	1011.5	8	8	8.9	14.1	No	No
2013-07-05	Albury	8.4	12.2	0	NA	NA	WNW	72	WNW	WNW	30	20	73	56	1011.7	1014	8	1	9	11.5	No	Yes
2013-07-06	Albury	4.8	13.3	1.6	NA	NA	NNW	35	NNW	NW	11	20	83	60	1021.6	1019.8	8	8	7.8	12.7	Yes	Yes
2013-07-07	Albury	6.1	13	2.2	NA	NA	WNW	39	N	E	11	7	91	74	1028.1	1027.4	8	6	8.2	11.5	Yes	Yes
2013-07-08	Albury	4.6	13.9	2.6	NA	NA	W	26	NNE	W	6	17	100	61	1033.4	1032.5	4	3	7.6	13.2	Yes	No
2013-07-09	Albury	-0.5	12.6	0	NA	NA	SE	17	NA	SSW	0	6	90	55	1037.3	1033.3	NA	NA	5.2	12.2	No	No
2013-07-10	Albury	3.2	14.9	0.2	NA	NA	ESE	15	NA	S	0	6	78	55	1033.7	1031.1	NA	NA	6.1	14.3	No	No
2013-07-11	Albury	1.7	15.1	0	NA	NA	SE	15	NA	E	0	7	84	60	1035.2	1032	NA	NA	6.6	13.9	No	No
2013-07-12	Albury	1.5	15.8	0	NA	NA	SE	19	NNW	ESE	4	7	100	64	1032	1028.3	3	8	5.1	14.4	No	No
2013-07-13	Albury	5	14.8	0	NA	NA	ENE	17	NA	ESE	0	7	100	74	1029.4	1026.1	5	6	8	14	No	Yes
2013-07-14	Albury	8	14	5	NA	NA	N	33	ESE	ENE	9	7	100	90	1025.2	1022.7	7	8	11.1	13	Yes	Yes
2013-07-15	Albury	11.1	14.6	5	NA	NA	NNE	37	N	N	11	9	86	89	1022.1	1020.9	8	8	13.7	14	Yes	Yes
2013-07-16	Albury	10.1	15.5	2.4	NA	NA	E	20	ENE	SE	7	6	100	85	1024.6	1022.3	6	8	11.2	14.5	Yes	Yes
2013-07-17	Albury	11.1	18	2	NA	NA	NE	24	ENE	ENE	7	13	100	78	1022.1	1018.8	8	8	13.1	17.1	Yes	No
2013-07-18	Albury	12.1	20.5	0	NA	NA	NNE	57	NE	NE	17	22	73	69	1019.1	1013.7	NA	1	16.1	19.1	No	Yes
2013-07-19	Albury	13.5	17.3	33.6	NA	NA	NNE	52	NNW	NNW	26	26	83	69	1010.3	1008.7	8	8	15.2	15.7	Yes	Yes
2013-07-20	Albury	8.3	11.9	4.4	NA	NA	NNW	52	N	WNW	9	19	89	78	1006.5	1005.2	8	8	9.7	8.8	Yes	Yes
2013-07-21	Albury	4.5	11.2	7.2	NA	NA	NW	35	N	NNW	11	15	92	65	1016.6	1014.9	7	7	4.7	9.2	Yes	No
2013-07-22	Albury	4.4	11.7	0	NA	NA	N	31	N	NNW	9	9	76	73	1018.6	1017.5	6	8	7.6	10.2	No	No
2013-07-23	Albury	3.4	12.4	0.6	NA	NA	WNW	30	W	WNW	7	17	100	73	1023.7	1023.8	8	1	6.6	12.2	No	No
2013-07-24	Albury	1.9	14.7	0	NA	NA	W	17	SE	W	7	6	100	56	1030.7	1028.9	7	NA	3.6	14	No	No
2013-07-25	Albury	0.8	11.3	0	NA	NA	SE	13	SE	ENE	9	7	100	73	1031.1	1028.4	8	NA	4	11.1	No	No
2013-07-26	Albury	3.5	12.8	0	NA	NA	SE	17	S	ESE	7	11	98	63	1029.4	1027.2	8	7	5.9	11.7	No	No
2013-07-27	Albury	0.3	13.9	0	NA	NA	ENE	19	NA	SE	0	9	100	69	1030.1	1027.1	6	NA	5.1	13.4	No	No
2013-07-28	Albury	3	16.1	0.2	NA	NA	NE	35	NA	NE	0	24	98	56	1027.5	1021.7	NA	NA	6.2	16	No	Yes
2013-07-29	Albury	6.2	17.7	5	NA	NA	NNE	52	NE	NNE	9	19	87	70	1021.6	1018.5	7	8	12.4	15.9	Yes	No
2013-07-30	Albury	5.7	13.2	0.2	NA	NA	W	24	NA	WNW	0	17	100	90	1021.4	1021.4	8	8	9.7	11.1	No	No
2013-07-31	Albury	5	14.5	0	NA	NA	ESE	17	NA	SSW	0	4	100	72	1025.8	1023.4	8	2	5.6	13.9	No	No
2013-08-01	Albury	2.8	14.3	0	NA	NA	ESE	13	E	E	4	9	100	65	1024.3	1020.3	7	1	7	13.8	No	No
2013-08-02	Albury	7	15.9	0	NA	NA	WNW	52	NA	NNW	0	24	87	55	1016.3	1012.1	8	8	10.1	14.2	No	Yes
2013-08-03	Albury	4.7	10.4	1.2	NA	NA	NNW	43	WNW	NNE	13	17	87	83	1018.6	1014.5	1	8	6.3	9.3	Yes	No
2013-08-04	Albury	6.3	13.1	1	NA	NA	WNW	48	NW	WNW	15	19	89	62	1015.3	1015.6	8	3	8.4	12	No	Yes
2013-08-05	Albury	7.4	13.3	1.6	NA	NA	N	26	NNW	N	13	15	96	85	1017.6	1014.5	8	8	8.1	11.7	Yes	Yes
2013-08-06	Albury	8	13.6	2.8	NA	NA	WNW	37	NW	WNW	24	20	74	68	1009.2	1010	8	8	12.5	13.1	Yes	No
2013-08-07	Albury	3.4	11.5	0.4	NA	NA	NE	28	N	N	7	11	94	89	1014.4	1010.7	8	8	7.6	10.2	No	Yes
2013-08-08	Albury	5.9	15.9	8.2	NA	NA	ENE	37	WSW	E	9	6	81	55	1014.4	1015	NA	NA	8.4	13.8	Yes	No
2013-08-09	Albury	2.6	11.2	0	NA	NA	NNW	20	ENE	N	9	11	95	85	1019.8	1016.6	8	8	7.2	10.4	No	Yes
2013-08-10	Albury	5.7	16.6	2.8	NA	NA	WNW	22	NA	WSW	0	13	95	62	1017.9	1016.7	NA	NA	9.6	16	Yes	No
2013-08-11	Albury	2.9	15.6	0	NA	NA	NE	20	S	NNE	9	13	100	58	1019.2	1014.9	8	8	5.8	14.9	No	Yes
2013-08-12	Albury	5.8	14.9	17.2	NA	NA	W	69	NW	W	31	44	94	54	1004.3	1006	8	NA	12.7	13	Yes	Yes
2013-08-13	Albury	4.6	14.5	1.2	NA	NA	NW	41	WNW	NW	17	15	79	57	1015.8	1014.9	8	8	9.1	12.6	Yes	No
2013-08-14	Albury	7.4	18.4	0	NA	NA	W	56	N	NW	13	20	65	58	1011.6	1005.9	NA	8	11.8	15.7	No	Yes
2013-08-15	Albury	1.8	14.1	6.6	NA	NA	W	20	W	WNW	11	11	84	60	1022.8	1021.5	NA	8	6.5	13.3	Yes	No
2013-08-16	Albury	2.1	16.2	0	NA	NA	N	57	ESE	NE	9	26	100	45	1021.4	1012.2	8	NA	6.4	16.1	No	Yes
2013-08-17	Albury	6.4	14.4	3.8	NA	NA	N	44	WSW	NW	9	15	78	58	1010.9	1011.5	8	8	10.4	14	Yes	No
2013-08-18	Albury	4.7	18.3	0.6	NA	NA	NNW	50	NE	NNW	13	33	79	43	1015.2	1009.7	8	NA	9.1	18.1	No	Yes
2013-08-19	Albury	6.6	11.3	6	NA	NA	SW	52	W	WNW	17	20	85	72	1013	1011.1	8	NA	7.8	8.3	Yes	Yes
2013-08-20	Albury	1.5	10.7	9.8	NA	NA	WNW	35	W	WNW	17	22	86	63	1017.6	1016.2	NA	8	4.8	9.8	Yes	No
2013-08-21	Albury	2.2	11	0.2	NA	NA	WNW	28	WSW	WNW	11	11	94	67	1018.4	1015.5	8	8	6.4	10.4	No	Yes
2013-08-22	Albury	6.4	11.9	4.2	NA	NA	WNW	44	NW	W	15	17	89	85	1012.6	1010.6	8	8	8.7	10.7	Yes	Yes
2013-08-23	Albury	8.6	12.3	8.8	NA	NA	WNW	44	NW	WNW	22	19	94	94	1011.6	1011.9	8	8	10.1	11.4	Yes	Yes
2013-08-24	Albury	6	15	4.2	NA	NA	W	22	ENE	NA	9	0	100	75	1023.3	1023.8	8	8	9	13.6	Yes	No
2013-08-25	Albury	8.1	16.2	0	NA	NA	W	24	E	WNW	7	15	87	64	1026.6	1024.4	8	8	11.8	15.1	No	No
2013-08-26	Albury	9.5	17.1	0	NA	NA	WNW	28	S	W	2	9	76	61	1025.9	1023.4	8	8	12.2	16.3	No	No
2013-08-27	Albury	8.1	17.8	0.4	NA	NA	ENE	17	NNE	ESE	2	7	91	60	1023.9	1019.7	NA	NA	10.6	17.2	No	No
2013-08-28	Albury	5.4	20.8	0	NA	NA	ENE	20	ENE	SE	9	11	91	59	1022.1	1018.5	NA	NA	11.3	19.7	No	Yes
2013-08-29	Albury	9.8	20	2.8	NA	NA	WNW	57	E	NE	11	26	84	51	1018.8	1011.4	5	1	15	19.4	Yes	Yes
2013-08-30	Albury	10.2	18.5	3.6	NA	NA	NW	30	NW	WNW	15	13	67	61	1016.5	1015	NA	7	14.9	17.2	Yes	No
2013-08-31	Albury	6.1	20.7	0.2	NA	NA	ESE	20	E	SSE	7	6	88	45	1022.3	1020.8	NA	NA	12.5	20.2	No	No
2013-09-01	Albury	5.3	22.2	0	NA	NA	ENE	17	ESE	S	7	9	80	53	1028.5	1025.8	NA	NA	12.1	20.7	No	No
2013-09-02	Albury	7	23.8	0	NA	NA	E	15	NA	E	0	7	74	42	1031.7	1029.4	NA	NA	13.6	23.4	No	No
2013-09-03	Albury	8	23.3	0	NA	NA	ESE	15	N	S	2	6	80	51	1033.3	1029.8	NA	NA	14.7	23	No	No
2013-09-04	Albury	7.5	23.7	0	NA	NA	WSW	54	ESE	NNE	7	17	82	51	1031.8	1026.8	NA	NA	15	22.7	No	No
2013-09-05	Albury	11.9	22.6	0	NA	NA	NNE	28	E	NNE	4	11	79	51	1027.8	1024.5	NA	2	17	21.7	No	No
2013-09-06	Albury	13.6	20.9	0	NA	NA	W	22	ESE	SW	7	7	82	61	1026.6	1023.4	8	8	16.7	20.8	No	No
2013-09-07	Albury	10.1	19.8	0	NA	NA	WSW	33	NA	W	0	22	73	50	1024.9	1023.3	1	NA	15.2	18.8	No	No
2013-09-08	Albury	4.8	18.8	0.2	NA	NA	WNW	30	E	W	6	15	75	36	1027.2	1023.8	NA	NA	12	18.4	No	No
2013-09-09	Albury	7.9	23.4	0	NA	NA	W	52	E	NNE	7	17	73	47	1019.1	1010.2	NA	NA	12.6	22	No	No
2013-09-10	Albury	12.5	17.5	0	NA	NA	WNW	50	NNW	WNW	15	24	80	54	1008.1	1006.8	8	NA	14.1	17.4	No	No
2013-09-11	Albury	6.2	16	0.4	NA	NA	WNW	35	WNW	WNW	15	26	79	64	1013.7	1012	7	7	9.8	14.5	No	No
2013-09-12	Albury	2.4	15.4	0	NA	NA	W	46	NA	WNW	0	24	81	50	1016.4	1014.8	NA	NA	9.7	15.3	No	No
2013-09-13	Albury	2.6	14.7	0	NA	NA	S	26	S	SSE	7	15	67	50	1018.9	1015.3	NA	8	7.9	13.2	No	No
2013-09-14	Albury	6.4	19.3	0.8	NA	NA	WNW	28	ENE	W	4	15	73	53	1015.1	1013	NA	8	12.9	17.4	No	No
2013-09-15	Albury	3.7	20.3	0.2	NA	NA	NNE	50	SE	E	13	7	84	48	1018.6	1014.6	NA	NA	11.7	19.3	No	Yes
2013-09-16	Albury	7.7	13.6	3.2	NA	NA	SE	30	SE	ESE	7	9	93	99	1012.7	1006.8	7	7	10.9	12.1	Yes	Yes
2013-09-17	Albury	10.8	18.4	37.4	NA	NA	WNW	35	SE	W	7	22	100	82	1002.2	999.6	8	8	13.4	16.5	Yes	No
2013-09-18	Albury	11.2	18.7	0.2	NA	NA	WNW	70	WNW	NW	11	11	92	76	1003	999.6	8	8	13.3	16	No	Yes
2013-09-19	Albury	7.7	14	1.2	NA	NA	NW	39	W	WNW	20	20	79	67	1008.7	1007.6	5	8	9.7	12.8	Yes	Yes
2013-09-20	Albury	7.3	14.9	2	NA	NA	W	43	WNW	W	22	19	87	72	1009.1	1010.7	8	6	9.4	13.6	Yes	No
2013-09-21	Albury	5.2	17.6	0.4	NA	NA	WSW	26	N	W	4	13	100	47	1016.8	1014.1	8	NA	9.7	17.2	No	No
2013-09-22	Albury	5.8	20.4	0.2	NA	NA	E	30	SE	NE	11	13	94	56	1015.5	1010.6	8	NA	9.6	19.7	No	No
2013-09-23	Albury	6.1	23.9	0.2	NA	NA	NE	31	SE	ENE	7	17	77	47	1011	1006	NA	NA	14.2	23	No	No
2013-09-24	Albury	14.2	22.3	0	NA	NA	WNW	39	SSW	WNW	4	22	63	47	1004.4	1005.2	NA	NA	16.9	21.5	No	No
2013-09-25	Albury	10.6	24	0.2	NA	NA	WNW	31	E	NW	6	13	68	44	1009	1007.4	1	NA	18	23.7	No	No
2013-09-26	Albury	10.3	16.7	0.8	NA	NA	W	70	WNW	W	35	35	84	50	1006.6	1011.3	8	6	10.3	15	No	Yes
2013-09-27	Albury	2.6	18.5	3.6	NA	NA	ENE	22	E	NNE	9	13	74	43	1020.8	1015.5	NA	NA	10.7	18.2	Yes	No
2013-09-28	Albury	7.4	16.9	0	NA	NA	WNW	59	WNW	W	30	31	64	46	1013.7	1012.6	NA	8	12.8	15.3	No	No
2013-09-29	Albury	3.7	20	0	NA	NA	NNW	26	SSE	N	4	13	75	51	1018.6	1015.6	NA	1	11.6	19.7	No	No
2013-09-30	Albury	7	26.4	0	NA	NA	NNE	50	E	NNE	6	28	70	42	1014.4	1007	NA	NA	15.8	25.6	No	Yes
2013-10-01	Albury	15.8	17.2	1.6	NA	NA	WNW	72	N	WNW	17	30	87	56	1002.9	1008	8	8	16.3	15.7	Yes	Yes
2013-10-02	Albury	3.7	19.7	4	NA	NA	WNW	80	NNE	NNW	22	28	64	41	1014.2	1006.1	NA	7	13.3	19.2	Yes	No
2013-10-03	Albury	6.8	16.5	1	NA	NA	W	43	WSW	W	24	28	64	48	1016.3	1017.8	NA	4	11.3	16	No	No
2013-10-04	Albury	3.2	18.9	0	NA	NA	SW	20	SSE	WNW	7	9	74	48	1024	1019.7	NA	NA	10.6	18.2	No	No
2013-10-05	Albury	5.5	21.7	0	NA	NA	NNW	28	SE	NNE	9	13	83	50	1018.4	1013.2	NA	NA	12.5	19.9	No	No
2013-10-06	Albury	6.2	22.9	0	NA	NA	W	41	NA	NNW	0	17	76	46	1009.1	1006.2	NA	NA	13.2	21.3	No	No
2013-10-07	Albury	4.9	20.1	0	NA	NA	NW	31	ESE	WNW	6	13	77	51	1012.7	1011	NA	1	11.9	18.2	No	No
2013-10-08	Albury	5.6	20.6	0	NA	NA	WNW	31	ENE	NW	4	19	69	48	1016.6	1016.1	NA	4	13.4	19.7	No	No
2013-10-09	Albury	5.6	24.3	0	NA	NA	NNE	28	SE	N	9	15	83	45	1019.9	1015.2	NA	NA	11.9	23.2	No	No
2013-10-10	Albury	11.1	26	0	NA	NA	ENE	28	ENE	S	7	11	68	50	1007.7	1003.4	NA	NA	17.4	25.9	No	NA
2013-10-11	Albury	NA	18.5	NA	NA	NA	W	37	W	WNW	17	17	73	52	1016.4	1015.8	NA	1	11.4	17.8	NA	No
2013-10-12	Albury	5.2	23.1	0	NA	NA	N	28	E	N	6	9	78	38	1016.3	1010.9	NA	NA	12	21.9	No	No
2013-10-13	Albury	6.8	24.7	0	NA	NA	W	61	NA	W	0	35	70	61	1001.9	1001.6	NA	8	14.6	17	No	Yes
2013-10-14	Albury	4.6	15.5	2.2	NA	NA	WNW	44	WNW	WSW	15	24	77	49	1018.4	1018.5	1	7	8.1	13.7	Yes	No
2013-10-15	Albury	2.5	20.1	0	NA	NA	NNE	30	ESE	S	2	6	81	42	1024.5	1020.9	NA	3	9.3	18.2	No	No
2013-10-16	Albury	3.8	25.5	0	NA	NA	N	50	ESE	NNW	6	35	75	21	1017.4	1009.8	NA	NA	11.2	24.4	No	No
2013-10-17	Albury	11.2	17.7	0	NA	NA	WNW	69	WNW	WNW	26	46	62	43	1006.3	1012	8	1	13.9	14.8	No	No
2013-10-18	Albury	0.8	18.9	0	NA	NA	E	22	SE	NNW	6	11	72	40	1027.1	1025.3	NA	NA	8.6	17.9	No	No
2013-10-19	Albury	3.6	24.7	0	NA	NA	E	28	E	ENE	11	13	75	26	1027.2	1021.7	NA	NA	12.7	23.7	No	No
2013-10-20	Albury	7.4	29.7	0	NA	NA	ENE	33	SSE	ENE	6	19	67	29	1019.4	1014.6	NA	NA	13.9	28.8	No	No
2013-10-21	Albury	10.8	27.6	0	NA	NA	WSW	33	SSE	E	7	9	64	45	1013.7	1012.1	NA	NA	18.8	26.6	No	Yes
2013-10-22	Albury	16	26.2	2.8	NA	NA	NW	52	NA	ENE	0	24	81	60	1011.1	1007.4	NA	2	19.1	25.7	Yes	Yes
2013-10-23	Albury	13.3	18.2	2.6	NA	NA	NW	46	NW	WNW	17	20	90	87	1008.4	1010.5	8	8	13.8	14.6	Yes	No
2013-10-24	Albury	7.9	16.5	0.4	NA	NA	W	56	WSW	WSW	26	22	62	37	1017.6	1019.2	6	8	10.1	14.2	No	No
2013-10-25	Albury	2.1	17.5	0	NA	NA	WNW	35	WNW	WNW	7	26	64	45	1025.5	1022.8	NA	7	10	15.7	No	No
2013-10-26	Albury	5	19.7	0	NA	NA	WNW	37	W	WSW	11	19	61	46	1024.2	1022.3	NA	2	12.9	18.7	No	No
2013-10-27	Albury	5.3	21.3	0	NA	NA	NNW	22	SSE	WSW	6	13	68	36	1023.8	1020.6	NA	NA	11.9	20.3	No	No
2013-10-28	Albury	10.6	24.6	0	NA	NA	ENE	30	ESE	SSE	9	17	65	50	1017.8	1012.1	NA	NA	16	21.6	No	No
2013-10-29	Albury	9.4	22.6	0	NA	NA	SSE	46	SE	SSE	24	17	54	48	1009.6	1011.3	NA	8	17.9	19.9	No	No
2013-10-30	Albury	6	23.5	0	NA	NA	W	31	SSE	NW	9	11	61	34	1020.4	1017.9	NA	NA	13.6	22	No	No
2013-10-31	Albury	6.3	25.2	0	NA	NA	W	28	ESE	W	4	19	70	28	1021	1018.8	NA	NA	14.9	24.3	No	No
2013-11-01	Albury	7.6	27.9	0	NA	NA	N	30	SE	NE	7	9	69	24	1022.2	1018.1	NA	NA	15.8	27.3	No	No
2013-11-02	Albury	8.6	27.9	0	NA	NA	W	26	ESE	SSE	6	11	65	45	1017.8	1015	NA	5	16.8	23.9	No	No
2013-11-03	Albury	10.1	21.1	0	NA	NA	WSW	67	WNW	WSW	30	35	67	34	1013.1	1016	NA	1	16.1	19.5	No	No
2013-11-04	Albury	3.1	20.3	0	NA	NA	W	30	SSE	SE	13	15	46	33	1026	1024.6	NA	NA	11.9	19	No	No
2013-11-05	Albury	6.3	25.6	0	NA	NA	SE	33	S	SW	7	9	58	18	1027.9	1023.3	NA	NA	13.5	23.4	No	No
2013-11-06	Albury	6.9	29.6	0	NA	NA	NNW	31	SSE	NW	7	13	58	13	1021.7	1016.1	NA	NA	16.8	28.7	No	No
2013-11-07	Albury	8.9	34.3	0	NA	NA	SSE	22	SSE	WNW	4	4	48	22	1014.9	1009.4	NA	2	18.8	33.2	No	No
2013-11-08	Albury	17.7	30.9	0	NA	NA	W	48	ESE	N	2	30	62	23	1006.4	1002.9	NA	NA	22.3	30	No	No
2013-11-09	Albury	9.3	21.9	0	NA	NA	WSW	43	WSW	WNW	22	26	62	35	1012	1011.9	NA	2	14.9	19.6	No	No
2013-11-10	Albury	10.5	21.3	0	NA	NA	ESE	43	SSE	SE	20	24	52	50	1018	1015.8	8	1	14	19.4	No	Yes
2013-11-11	Albury	10.6	17.1	5.8	NA	NA	SE	46	SE	SSE	17	26	57	61	1020.7	1019	8	8	14.1	15.9	Yes	Yes
2013-11-12	Albury	12.1	18.6	4.4	NA	NA	W	46	SSE	W	11	26	75	65	1015	1011.4	8	8	14.3	17.1	Yes	No
2013-11-13	Albury	10.1	17.2	0.4	NA	NA	NNW	31	WNW	WNW	13	22	86	55	1015.7	1015.1	8	8	11	15.3	No	No
2013-11-14	Albury	8.2	21.5	0	NA	NA	SW	35	W	WNW	9	15	69	48	1016.4	1014.9	5	7	14.4	19.7	No	No
2013-11-15	Albury	5.1	25.1	0	NA	NA	WSW	35	SSW	SW	7	11	69	34	1016.5	1013.8	NA	4	13.4	23.4	No	No
2013-11-16	Albury	12.4	26	0	NA	NA	NE	54	SSE	SE	20	11	55	32	1016	1012.7	2	NA	17.4	24.3	No	No
2013-11-17	Albury	9.1	27.2	0	NA	NA	ESE	24	ESE	SSE	9	13	61	35	1017.6	1013.9	NA	1	16.7	23.6	No	No
2013-11-18	Albury	9.5	28.4	0	NA	NA	NW	31	ESE	WSW	4	15	58	33	1016.2	1011.8	NA	NA	19	27.1	No	No
2013-11-19	Albury	10.2	31.1	0	NA	NA	W	22	E	E	6	7	55	24	1013.4	1008.5	NA	NA	19.8	30.2	No	No
2013-11-20	Albury	11.3	33.7	0	NA	NA	NW	59	SE	N	7	13	57	14	1009.9	1005.9	NA	NA	21.2	33.2	No	No
2013-11-21	Albury	16.8	27.2	0	NA	NA	WSW	31	NNE	NW	2	11	63	50	1010.3	1007.7	6	1	19.5	25	No	No
2013-11-22	Albury	10.6	27.1	0	NA	NA	W	46	WSW	WNW	7	22	54	21	1007.6	1005.4	NA	NA	19.5	26	No	No
2013-11-23	Albury	8.1	23.7	0	NA	NA	W	33	W	NW	7	17	54	36	1006.9	1004.2	NA	7	17.6	22.4	No	No
2013-11-24	Albury	8.6	26.1	0	NA	NA	SE	50	WSW	SW	9	19	58	29	1008.1	1005.7	NA	2	16.5	24.5	No	No
2013-11-25	Albury	11.5	26.7	0	NA	NA	ESE	48	SSE	SE	24	24	50	30	1010.7	1009.3	NA	NA	19.4	25.2	No	No
2013-11-26	Albury	8.2	29.7	0	NA	NA	WSW	33	ESE	W	4	17	49	25	1016.7	1012.8	NA	NA	16.7	28.1	No	No
2013-11-27	Albury	10.5	32.6	0	NA	NA	W	31	S	S	9	15	58	22	1016.5	1012.6	NA	NA	19.8	30.5	No	No
2013-11-28	Albury	14.2	35.4	0	NA	NA	NNW	76	SSE	WNW	7	33	56	13	1008.3	1002.8	NA	1	23.1	31.9	No	No
2013-11-29	Albury	13.1	25.6	0	NA	NA	WNW	33	SSE	SSW	17	17	37	27	1008.6	1008.6	NA	2	19.1	25	No	No
2013-11-30	Albury	9	27.5	0	NA	NA	WNW	26	SSE	E	17	7	41	16	1018.9	1017.1	NA	NA	16.2	24.9	No	No
2013-12-01	Albury	9.9	30.4	0	NA	NA	E	33	ENE	WNW	20	13	46	23	1022.9	1019.8	NA	NA	20.6	29.1	No	No
2013-12-02	Albury	15.6	34.4	0	NA	NA	NE	28	NE	NE	13	11	38	19	1020.4	1015.2	NA	NA	24.7	33	No	No
2013-12-03	Albury	15.1	37.1	0	NA	NA	W	44	SSE	NW	9	30	47	15	1013.9	1009.3	NA	NA	25.8	34.8	No	No
2013-12-04	Albury	21.5	23.7	0	NA	NA	NW	54	S	S	9	7	62	93	1004	1002.3	1	8	22.9	18.3	No	Yes
2013-12-05	Albury	10.1	17.5	29.4	NA	NA	WSW	56	WNW	W	20	28	90	60	1000.8	1001.3	8	6	10.1	14.6	Yes	Yes
2013-12-06	Albury	5.8	20.4	3.2	NA	NA	WNW	43	WSW	WSW	11	22	62	32	1015.4	1015.9	NA	2	11.8	19.4	Yes	No
2013-12-07	Albury	7.7	26.1	0	NA	NA	ENE	44	SE	WNW	7	13	63	28	1020.9	1018.3	NA	NA	15.5	24.8	No	No
2013-12-08	Albury	10.2	32.1	0	NA	NA	N	31	SE	NW	9	13	55	20	1016.7	1011.3	NA	NA	18.4	30.4	No	No
2013-12-09	Albury	18.1	30.4	0	NA	NA	WSW	50	E	W	6	22	56	31	1006.2	1001.4	NA	1	22.1	29.2	No	No
2013-12-10	Albury	12.1	22.4	0	NA	NA	W	44	WNW	W	19	30	60	35	1008.7	1008.1	5	5	15	20	No	No
2013-12-11	Albury	10.9	24.5	0	NA	NA	W	43	W	W	20	19	43	33	1010	1008.8	1	5	17.5	22	No	No
2013-12-12	Albury	9.9	27.6	0	NA	NA	W	35	SSE	W	2	24	55	22	1012.6	1009.8	NA	NA	17.7	26.4	No	No
2013-12-13	Albury	11.2	30.2	0	NA	NA	W	37	SE	WNW	6	22	47	29	1012.9	1010.5	NA	NA	19.6	28.9	No	No
2013-12-14	Albury	14.4	29.5	0	NA	NA	NW	33	WSW	WSW	6	19	56	19	1014.9	1013.2	NA	NA	21.3	28.4	No	No
2013-12-15	Albury	12.8	31.1	0	NA	NA	SW	41	SSE	NW	13	11	48	31	1018	1014.7	NA	NA	20.1	28.5	No	No
2013-12-16	Albury	15.8	32.9	0	NA	NA	SSW	43	SE	NNE	7	7	51	28	1018.1	1015.1	NA	NA	23.2	31.5	No	No
2013-12-17	Albury	16.9	34	0	NA	NA	N	30	E	ESE	7	9	54	29	1019.5	1016.3	NA	4	24.7	31.8	No	No
2013-12-18	Albury	18.8	37.6	0	NA	NA	ENE	28	SE	ESE	15	13	41	17	1020.2	1016.2	NA	NA	27	36.4	No	No
2013-12-19	Albury	19.2	39.7	0	NA	NA	NNW	37	N	NNW	20	11	34	17	1018.3	1013.5	NA	NA	29.9	39.2	No	No
2013-12-20	Albury	22.2	40.7	0.2	NA	NA	SW	46	SSE	NW	7	17	45	14	1015.1	1009.9	NA	NA	28.6	39.2	No	No
2013-12-21	Albury	23.7	40.5	0	NA	NA	WNW	54	SSE	NW	19	33	40	12	1012	1008	NA	NA	26.9	38.8	No	No
2013-12-22	Albury	25.2	36.4	0	NA	NA	SW	39	ENE	WSW	15	22	36	22	1007.7	1006.6	NA	NA	29.4	35	No	Yes
2013-12-23	Albury	18.3	23.9	5.2	NA	NA	NW	37	WNW	NW	20	19	93	68	1010.7	1011	8	3	18.3	20.8	Yes	Yes
2013-12-24	Albury	11.6	29.1	13	NA	NA	SSE	20	E	SW	6	9	75	24	1017.8	1015.2	NA	NA	17.6	26.6	Yes	No
2013-12-25	Albury	15.7	29.1	0	NA	NA	NNE	28	E	N	2	9	64	44	1016	1013.3	NA	NA	20.3	26.3	No	No
2013-12-26	Albury	14.9	30.8	0	NA	NA	SW	52	ESE	NNE	7	11	61	28	1013.4	1008.7	NA	1	22.4	29.8	No	Yes
2013-12-27	Albury	14	32.5	1.4	NA	NA	SSE	24	SSE	SE	7	7	57	25	1011.1	1007.7	NA	NA	20.8	30.8	Yes	No
2013-12-28	Albury	14.4	37.1	0	NA	NA	W	39	SE	NW	6	15	57	18	1008.3	1003.7	NA	NA	23.2	34.7	No	No
2013-12-29	Albury	16.1	30.9	0	NA	NA	WNW	35	SE	S	15	13	27	14	1011.8	1010.6	NA	NA	19.9	27.9	No	No
2013-12-30	Albury	11.7	30.9	0	NA	NA	WNW	41	NNE	WNW	11	9	50	18	1014	1010.4	NA	NA	20.3	29.3	No	No
2013-12-31	Albury	10.4	31.4	0	NA	NA	WSW	43	SSE	WSW	7	22	43	14	1013.3	1011.5	NA	NA	19.7	30.5	No	No
2014-01-01	Albury	12	27.4	0	NA	NA	WNW	43	SSE	ENE	11	20	56	38	1011.1	1008.6	NA	1	20.3	25.9	No	No
2014-01-02	Albury	16.7	27.7	0	NA	NA	W	31	WNW	WNW	6	20	61	22	1006.1	1005.8	1	1	22.3	26.4	No	No
2014-01-03	Albury	18.9	30.6	0.2	NA	NA	WSW	44	ENE	W	6	15	40	32	1003.1	999.1	8	8	22.3	27.5	No	No
2014-01-04	Albury	13.1	25.6	0	NA	NA	W	46	WSW	W	24	19	46	28	1006.8	1005.7	NA	4	16.8	24.2	No	No
2014-01-05	Albury	8.4	29.4	0	NA	NA	WNW	65	SE	NW	6	30	50	24	1009.4	1004.5	NA	1	18.7	28.9	No	No
2014-01-06	Albury	12.1	23.7	0	NA	NA	WSW	56	WSW	SW	28	24	42	27	1013.2	1013.4	NA	NA	16	23	No	No
2014-01-07	Albury	9.8	27.5	0	NA	NA	SSE	41	S	SSE	17	13	43	23	1019.5	1016.4	NA	NA	16.7	25.2	No	No
2014-01-08	Albury	14.2	30.4	0	NA	NA	SE	33	SSE	SE	20	11	42	26	1021	1017.1	NA	NA	18.9	28.3	No	No
2014-01-09	Albury	16.9	29	0	NA	NA	NE	31	NE	NE	17	15	48	38	1020.8	1019.1	8	1	21.1	26.8	No	Yes
2014-01-10	Albury	14.4	33.6	1.4	NA	NA	NNE	28	NA	ESE	0	13	54	27	1020.5	1016.6	NA	NA	22.3	31.5	Yes	No
2014-01-11	Albury	16.5	36.5	0	NA	NA	WSW	30	E	W	7	13	55	26	1018.6	1014.9	NA	NA	24.7	34.4	No	No
2014-01-12	Albury	18.8	38.9	0	NA	NA	SSE	30	SSE	W	15	7	37	13	1016.4	1013.1	NA	NA	27	37.5	No	No
2014-01-13	Albury	17.1	39	0	NA	NA	ESE	46	NE	NNE	11	7	46	17	1017.6	1013.8	NA	NA	26.4	36.9	No	No
2014-01-14	Albury	18.6	41.2	0	NA	NA	NNW	33	SE	NNE	7	9	44	19	1018.3	1014.5	NA	NA	26.9	39	No	No
2014-01-15	Albury	21	41.8	0	NA	NA	SSE	28	SSE	SSW	7	11	47	15	1019.4	1015.1	NA	NA	28.7	40.6	No	No
2014-01-16	Albury	23	43.6	0	NA	NA	N	35	E	SSW	9	13	34	12	1016.6	1012.2	NA	NA	31.8	41.7	No	No
2014-01-17	Albury	21.7	42.6	0	NA	NA	NE	33	SSE	NE	11	19	37	11	1012.7	1007.9	NA	NA	29.6	41.5	No	No
2014-01-18	Albury	22	41.2	0	NA	NA	WSW	39	ESE	W	11	30	27	15	1008.9	1006.2	NA	NA	32.1	38.9	No	No
2014-01-19	Albury	21.3	37.9	0	NA	NA	NW	37	S	W	6	19	50	21	1008.1	1003.9	1	NA	26.5	36.4	No	No
2014-01-20	Albury	19	34.2	0	NA	NA	SSE	52	SSE	SE	9	11	55	25	1007.4	1004.5	NA	NA	24.5	31.6	No	No
2014-01-21	Albury	17.9	33.2	0	NA	NA	SW	41	NE	WSW	7	19	54	26	1008.6	1006.3	NA	NA	23.4	30.1	No	No
2014-01-22	Albury	15.8	33.3	0	NA	NA	ESE	39	SSE	SSE	20	19	43	20	1016.7	1014.7	NA	NA	21.4	31	No	No
2014-01-23	Albury	16.2	34.5	0	NA	NA	NNE	31	NE	S	17	11	45	23	1020	1014.8	NA	NA	22.4	32.1	No	Yes
2014-01-24	Albury	20.1	23.4	2.8	NA	NA	NE	41	NW	NW	20	15	84	86	1010.8	1006.7	8	8	20.5	20.7	Yes	Yes
2014-01-25	Albury	13.3	25.9	31	NA	NA	ESE	35	S	SE	11	19	52	33	1014.3	1014.4	NA	NA	17.8	24.3	Yes	No
2014-01-26	Albury	12.4	29.4	0	NA	NA	SSE	28	SSE	SE	11	9	53	24	1021.8	1019.5	NA	NA	18.1	26.4	No	No
2014-01-27	Albury	14.8	32.7	0	NA	NA	NNE	28	ENE	WNW	9	9	52	27	1021.4	1018.1	NA	NA	22.4	30.7	No	No
2014-01-28	Albury	16.4	36.6	0	NA	NA	N	31	S	NE	7	11	63	22	1018.4	1013.4	NA	NA	22.7	34.5	No	No
2014-01-29	Albury	18.8	40.6	0	NA	NA	NNW	39	E	NNW	7	13	51	18	1015.2	1011.1	NA	NA	26.7	39.3	No	No
2014-01-30	Albury	20.6	39.7	0	NA	NA	N	35	SE	NE	9	15	49	17	1015.3	1012	NA	NA	26.6	37.2	No	No
2014-01-31	Albury	21.8	41.7	0	NA	NA	W	44	SSE	W	9	13	50	16	1011.8	1008.3	NA	NA	28.6	40.8	No	No
2014-02-01	Albury	23.2	41.6	0	NA	NA	W	39	SSE	NW	7	11	51	15	1010.9	1007.4	NA	NA	28	40.2	No	No
2014-02-02	Albury	20.7	41.1	0	NA	NA	NNE	28	SSE	S	7	15	43	14	1010.1	1006.7	NA	NA	27.5	39.7	No	No
2014-02-03	Albury	20.5	40.5	0	NA	NA	W	57	NE	N	15	13	34	17	1010.1	1006.7	NA	NA	30.8	38.2	No	Yes
2014-02-04	Albury	21	31.9	1.2	NA	NA	SE	48	SSE	SSE	28	24	25	24	1014.3	1014.1	NA	NA	22.3	30.3	Yes	No
2014-02-05	Albury	16.7	30.9	0	NA	NA	NNE	33	SSE	S	11	11	45	26	1020.9	1017.2	NA	NA	19.9	28.7	No	No
2014-02-06	Albury	16.6	33.7	0	NA	NA	NE	31	NNE	S	19	9	46	27	1018.4	1013	NA	NA	20.1	30.5	No	No
2014-02-07	Albury	16.7	36.8	0	NA	NA	SSW	37	SE	NE	7	9	57	18	1014.5	1011.4	NA	NA	23.1	34.9	No	No
2014-02-08	Albury	18.4	40.1	0	NA	NA	N	33	E	NW	7	17	49	13	1014.9	1011.4	NA	NA	25.3	38.3	No	No
2014-02-09	Albury	18.8	42	0	NA	NA	NNW	63	ESE	N	7	24	31	10	1014.7	1010.4	NA	NA	29.4	40.8	No	No
2014-02-10	Albury	18.6	36.8	0	NA	NA	W	28	SSE	WSW	15	15	46	19	1015.2	1012.3	NA	NA	23.5	35.1	No	No
2014-02-11	Albury	13.9	36.9	0	NA	NA	SW	30	SE	W	9	19	56	17	1014.5	1010.6	NA	NA	20.2	35	No	No
2014-02-12	Albury	17	36.2	0	NA	NA	SE	19	SSE	SSE	6	11	54	24	1013.8	1011.4	NA	NA	22.2	34.4	No	No
2014-02-13	Albury	21.8	31.2	0	NA	NA	S	22	NW	SSE	11	13	57	39	1012.1	1009.1	NA	NA	24.9	29.9	No	No
2014-02-14	Albury	21.3	30.6	0	NA	NA	WSW	28	SE	WSW	9	13	62	33	1006.1	1003.5	NA	NA	24	30.1	No	Yes
2014-02-15	Albury	19.2	23.1	21.8	NA	NA	E	20	ENE	E	13	13	99	98	998.9	994.8	8	8	20.1	22	Yes	Yes
2014-02-16	Albury	20	31.4	7	NA	NA	W	43	W	WSW	11	26	76	34	1001.4	1001.2	NA	NA	22.5	30	Yes	No
2014-02-17	Albury	13	29.9	0	NA	NA	SE	31	SSE	S	9	7	61	33	1013	1010.4	NA	NA	18.6	27.6	No	No
2014-02-18	Albury	15.3	33.4	0	NA	NA	N	35	SE	NNE	6	17	72	32	1010.2	1005.8	4	2	19.4	30.6	No	No
2014-02-19	Albury	18.1	32.3	0	NA	NA	WNW	83	E	W	6	30	63	31	1000.7	996.2	2	NA	23.5	30.1	No	Yes
2014-02-20	Albury	11.6	22.8	1.6	NA	NA	W	46	WNW	W	13	24	80	30	1010.1	1011.4	8	1	13.6	21.4	Yes	No
2014-02-21	Albury	8.4	26.8	0	NA	NA	WNW	35	W	WSW	15	7	59	33	1018.7	1016.5	NA	NA	14.3	24.7	No	No
2014-02-22	Albury	10.6	29.8	0	NA	NA	SW	24	S	W	7	15	68	32	1020.2	1017.8	NA	NA	17.5	28	No	No
2014-02-23	Albury	13.1	31.4	0	NA	NA	S	20	ESE	SW	6	9	53	32	1021.4	1018.1	NA	NA	19.1	29.9	No	No
2014-02-24	Albury	14.5	33	0	NA	NA	S	24	NA	SSE	0	11	61	27	1019.6	1015.9	NA	NA	19.9	30.8	No	No
2014-02-25	Albury	14.8	34.6	0	NA	NA	WNW	54	SSE	N	2	20	63	23	1014.3	1008.9	NA	6	20.6	32.1	No	No
2014-02-26	Albury	17.5	31.4	0	NA	NA	WSW	41	NA	NNW	0	19	74	45	1009.5	1008.1	NA	8	20.2	30.1	No	No
2014-02-27	Albury	10.8	30.6	0	NA	NA	SW	33	SSE	SSE	4	13	66	25	1016.7	1014.9	NA	NA	17.5	29.5	No	No
2014-02-28	Albury	16.4	27.7	0	NA	NA	NNE	31	SSE	NNE	15	17	58	47	1020.2	1019.2	2	8	19.6	26.3	No	Yes
2014-03-01	Albury	17	27.2	8.8	NA	NA	NE	50	NA	WNW	0	7	94	54	1020.9	1018	8	6	18.5	25	Yes	No
2014-03-02	Albury	15.8	30	0	NA	NA	NE	20	S	S	11	9	83	36	1020.5	1018.4	1	NA	19	27.9	No	No
2014-03-03	Albury	15.9	32.3	0	NA	NA	SE	19	SSE	SE	6	9	68	33	1024	1021.1	NA	NA	19.8	29.7	No	No
2014-03-04	Albury	15.9	32.2	0	NA	NA	SSE	41	SE	E	6	4	63	34	1024.5	1019.9	NA	1	21.2	30.4	No	No
2014-03-05	Albury	19.7	31.5	0.2	NA	NA	N	28	NE	ENE	13	7	76	44	1017.2	1013.9	1	7	22.1	29.6	No	No
2014-03-06	Albury	16.1	32.6	0.2	NA	NA	WNW	41	ENE	NNW	2	19	76	35	1017	1014.4	6	3	21.6	32.6	No	No
2014-03-07	Albury	10.2	29.1	0	NA	NA	SSW	30	NA	WNW	0	17	60	22	1020.1	1018.4	NA	NA	16.5	28	No	No
2014-03-08	Albury	13.3	32.5	0	NA	NA	NE	61	NA	NNW	0	15	59	25	1020.8	1017.4	NA	1	20.5	31.7	No	No
2014-03-09	Albury	14	31.5	0	NA	NA	ENE	24	SE	NNE	7	13	62	33	1021.3	1017.4	NA	2	19.3	29	No	No
2014-03-10	Albury	14.9	34.5	0	NA	NA	E	28	ESE	SSE	7	11	62	29	1022.1	1018.8	NA	NA	20.8	32.3	No	No
2014-03-11	Albury	18.6	34.3	0	NA	NA	WNW	50	NA	NNW	0	19	59	27	1021.2	1017.2	4	NA	22.5	33.2	No	Yes
2014-03-12	Albury	19	30.1	2.8	NA	NA	NW	31	SSE	WNW	6	19	90	33	1017.9	1015.2	8	1	20	29.1	Yes	No
2014-03-13	Albury	12.1	29.1	0	NA	NA	SSW	20	NA	SSE	0	11	77	42	1018.8	1015.3	NA	NA	15.4	27.5	No	No
2014-03-14	Albury	14.4	31.9	0	NA	NA	NNW	37	NA	NNW	0	24	68	18	1015.5	1011.7	NA	NA	18.9	31	No	No
2014-03-15	Albury	12.6	31	0	NA	NA	NNW	63	SSE	NW	6	24	59	28	1009.8	1004.5	NA	8	17.7	28.8	No	Yes
2014-03-16	Albury	13	20	2.6	NA	NA	WNW	48	WNW	W	24	26	70	38	1007.9	1008	NA	8	14.4	19.2	Yes	No
2014-03-17	Albury	9.4	25.1	0	NA	NA	NW	37	SE	NW	7	13	77	47	1016.4	1015.1	8	8	14.9	23.2	No	No
2014-03-18	Albury	12.8	27.8	0	NA	NA	WNW	31	S	W	4	19	87	42	1020.4	1019.7	6	1	17	25.2	No	No
2014-03-19	Albury	9.9	29.5	0	NA	NA	SSW	28	NA	SE	0	13	70	25	1025.1	1022.7	NA	NA	16.5	27.4	No	No
2014-03-20	Albury	10.3	32.5	0	NA	NA	SE	24	NA	S	0	9	59	31	1025.6	1020.6	NA	1	16	30.4	No	No
2014-03-21	Albury	16	30.8	0	NA	NA	NNW	72	ENE	NNW	13	35	54	56	1019.1	1015.1	NA	8	23.8	23.5	No	Yes
2014-03-22	Albury	14	25.5	4.4	NA	NA	W	24	NA	W	0	15	85	30	1017.1	1016.2	NA	NA	18	23.9	Yes	No
2014-03-23	Albury	8.6	23.2	0	NA	NA	W	35	NA	NW	0	15	81	33	1017.6	1015.7	NA	NA	13.5	22.5	No	No
2014-03-24	Albury	10.6	20.7	0	NA	NA	NE	24	S	NNE	7	9	78	49	1017.3	1017	NA	4	13.8	19.9	No	Yes
2014-03-25	Albury	13.8	27.3	2.4	NA	NA	SE	31	SSE	SSE	9	20	79	45	1021.1	1019.6	3	NA	17.2	26.3	Yes	No
2014-03-26	Albury	14.4	21.9	0	NA	NA	SE	24	W	SSE	2	9	83	78	1023.8	1021.4	8	8	17.4	21.2	No	Yes
2014-03-27	Albury	17.4	26.2	16.6	NA	NA	SE	28	ENE	N	9	15	100	68	1018.7	1016.1	8	8	18.3	23.4	Yes	No
2014-03-28	Albury	17.6	25.8	0.4	NA	NA	W	20	SE	SE	6	7	92	56	1016.1	1013.1	8	1	19.2	25.2	No	No
2014-03-29	Albury	14.6	26.7	0	NA	NA	WNW	19	SE	W	6	11	81	60	1016.9	1015.5	NA	NA	17.7	24.1	No	No
2014-03-30	Albury	13.8	19.7	0.4	NA	NA	SSE	22	SE	ESE	6	9	86	98	1020.4	1020.8	5	8	18.3	17.1	No	Yes
2014-03-31	Albury	11.6	26.7	9.2	NA	NA	SSE	19	SW	SSE	2	7	100	50	1021.8	1018.8	8	NA	14.9	25.6	Yes	No
2014-04-01	Albury	14.6	28.3	0	NA	NA	SSE	19	NA	SE	0	11	90	51	1019.8	1016.7	1	NA	17.2	27.2	No	No
2014-04-02	Albury	13.8	28.5	0	NA	NA	E	24	WNW	ESE	2	9	86	46	1017.2	1014.2	NA	NA	17.7	27.5	No	Yes
2014-04-03	Albury	17.6	21.6	1.6	NA	NA	WSW	17	NA	SE	0	9	94	81	1016.7	1016.9	8	8	19.1	21	Yes	Yes
2014-04-04	Albury	14.9	19.6	9	NA	NA	SE	48	SSE	SE	11	9	95	88	1019	1017.7	8	8	14.9	17.7	Yes	Yes
2014-04-05	Albury	14.5	23.3	16.8	NA	NA	SSE	30	S	SSE	9	9	100	67	1020.3	1018.9	8	7	16	21.3	Yes	No
2014-04-06	Albury	11.5	25.2	0	NA	NA	ESE	19	SE	S	9	6	65	43	1023.1	1020.8	NA	NA	17.9	24.2	No	No
2014-04-07	Albury	12.8	24.9	0	NA	NA	E	30	S	ENE	6	7	79	41	1025.3	1021.2	5	1	16.5	24.1	No	No
2014-04-08	Albury	12.4	25	0	NA	NA	ENE	22	SE	ESE	6	9	78	48	1023.2	1018.8	NA	5	16.6	23.7	No	Yes
2014-04-09	Albury	15.8	18.2	5	NA	NA	SE	20	SSE	S	9	7	96	85	1021.2	1018.4	8	8	16.1	17.9	Yes	Yes
2014-04-10	Albury	15.7	17.6	12.4	NA	NA	E	20	ESE	E	11	13	100	100	1015.2	1010.5	8	8	16.5	17.3	Yes	Yes
2014-04-11	Albury	16.4	24	66.2	NA	NA	SSW	30	S	W	7	15	100	68	1007.2	1005.8	8	8	17.5	23.7	Yes	No
2014-04-12	Albury	10.9	23.8	0.4	NA	NA	SSW	44	S	SSE	6	17	69	46	1015.2	1014.7	NA	NA	17.1	23.4	No	No
2014-04-13	Albury	12.1	23.9	0	NA	NA	SSE	28	SSE	WSW	11	15	61	48	1019.4	1016.3	NA	NA	16.8	23.3	No	No
2014-04-14	Albury	13	21	0	NA	NA	SE	30	ESE	SE	17	15	57	43	1021.6	1019.2	NA	NA	16.2	20.6	No	No
2014-04-15	Albury	8.2	22.4	0	NA	NA	SSE	50	S	S	6	11	63	41	1023	1019.6	NA	NA	13.7	21.1	No	No
2014-04-16	Albury	8.7	21.8	0	NA	NA	WNW	22	S	W	4	13	73	47	1021.8	1018.8	NA	NA	14.2	21.2	No	No
2014-04-17	Albury	7	22.4	0	NA	NA	WNW	24	ENE	W	4	9	75	47	1022	1019.3	NA	NA	13.9	21.9	No	No
2014-04-18	Albury	7.9	21.5	0	NA	NA	W	37	NA	W	0	19	89	57	1018.4	1014.3	8	8	12.6	20.2	No	No
2014-04-19	Albury	4.3	18.1	0.4	NA	NA	SSW	30	SSE	W	7	13	70	47	1019.8	1016.7	NA	1	10.4	17.5	No	No
2014-04-20	Albury	3.8	16.4	0	NA	NA	SW	24	NA	SW	0	17	86	49	1020.2	1018.1	4	7	10.6	15	No	No
2014-04-21	Albury	4	17.4	0	NA	NA	SW	17	E	SSE	7	9	80	55	1022.8	1019.6	NA	NA	10	16.3	No	No
2014-04-22	Albury	8.2	22.2	0	NA	NA	NE	28	ESE	NE	2	19	78	48	1019.3	1015	NA	1	13.3	21.7	No	Yes
2014-04-23	Albury	12.3	22.5	1.6	NA	NA	NE	31	ESE	N	6	13	82	52	1017.3	1013.9	3	1	16.6	21.8	Yes	No
2014-04-24	Albury	9.2	20.9	0	NA	NA	WNW	33	NA	WNW	0	17	78	56	1016.1	1015.4	NA	6	14.2	18.6	No	No
2014-04-25	Albury	5.3	22.5	0	NA	NA	NNW	22	S	NNE	2	11	71	51	1021.6	1015.4	NA	1	11.2	22.4	No	No
2014-04-26	Albury	11.1	22.8	0	NA	NA	W	41	NA	WNW	0	24	90	46	1014.9	1012.5	7	1	14.7	22.1	No	No
2014-04-27	Albury	5.3	21.1	0	NA	NA	NNE	19	E	NNE	2	11	73	57	1022.4	1020.5	NA	NA	12.6	20.3	No	No
2014-04-28	Albury	7.8	22.9	0	NA	NA	SSE	20	SE	NE	6	9	84	60	1024.3	1019.7	5	NA	12.1	21.3	No	No
2014-04-29	Albury	10.4	22.6	0	NA	NA	W	52	NA	NNE	0	13	94	65	1016.3	1009.7	8	8	14.8	22.2	No	Yes
2014-04-30	Albury	10.5	18.1	15	NA	NA	WNW	28	WNW	W	17	11	89	58	1016.2	1015.7	8	2	11.9	17.4	Yes	No
2014-05-01	Albury	5.5	17.3	0	NA	NA	NNW	24	NA	NW	0	6	72	58	1018.4	1014	NA	5	10.9	16.1	No	No
2014-05-02	Albury	5.1	14.5	0	NA	NA	NNW	26	SE	NNE	6	11	83	52	1008.4	1002.3	8	8	8.5	14.1	No	Yes
2014-05-03	Albury	8.4	12	3.8	NA	NA	W	30	W	WNW	6	19	96	82	998.4	998.4	7	6	9.5	12	Yes	No
2014-05-04	Albury	7.9	15.1	0.4	NA	NA	W	39	W	W	24	22	77	53	1006.7	1009.2	3	4	9.9	13.5	No	No
2014-05-05	Albury	9.1	15	0	NA	NA	W	30	W	WNW	17	11	78	60	1020.3	1020	8	8	11.2	14.3	No	No
2014-05-06	Albury	9.6	16.4	0.2	NA	NA	NNW	24	W	W	7	13	97	56	1023.8	1021.8	7	NA	11	15.7	No	No
2014-05-07	Albury	3.2	16.3	0	NA	NA	SE	33	S	SSE	9	11	77	45	1026	1024.2	NA	NA	8.8	15.9	No	No
2014-05-08	Albury	2.3	16.6	0	NA	NA	SSE	28	SSE	SE	7	11	67	47	1028.6	1024.9	NA	NA	9	16.1	No	No
2014-05-09	Albury	3.3	17.8	0	NA	NA	SSE	17	NA	ESE	0	7	74	61	1026	1021.7	5	1	8.9	17.5	No	Yes
2014-05-10	Albury	8.9	13.9	2.6	NA	NA	NNE	22	NE	NNE	4	13	99	97	1021.9	1019	7	7	11.6	13.4	Yes	Yes
2014-05-11	Albury	8.1	18	11.4	NA	NA	WNW	26	W	WNW	7	17	100	71	1025	1024.7	6	NA	11.3	17.4	Yes	No
2014-05-12	Albury	6.1	19.3	0	NA	NA	ESE	13	ESE	SE	2	9	100	66	1031.5	1029.1	5	NA	8.8	18.2	No	No
2014-05-13	Albury	4.9	18.1	0.2	NA	NA	SSE	15	SW	SE	6	9	98	65	1030.9	1027.6	6	NA	9.6	17.7	No	No
2014-05-14	Albury	4.9	18.8	0	NA	NA	SSE	20	NA	SE	0	9	88	65	1029.1	1025.6	6	8	9.8	18	No	No
2014-05-15	Albury	6.1	18.5	0	NA	NA	SSE	15	SSE	SE	2	11	99	62	1028.2	1025.3	8	8	10.7	18.1	No	No
2014-05-16	Albury	6.6	20.2	0	NA	NA	E	15	ENE	SE	6	7	85	61	1030.2	1027.9	NA	NA	12.9	20	No	No
2014-05-17	Albury	6.5	19.5	0	NA	NA	E	11	NA	ENE	0	7	87	66	1029.7	1026.2	4	1	12.9	19.2	No	No
2014-05-18	Albury	9.2	18.7	0	NA	NA	SE	11	SE	SE	4	6	98	70	1028.7	1025.5	7	8	11.3	18.4	No	No
2014-05-19	Albury	7.8	19.6	0	NA	NA	W	33	NA	SSE	0	13	95	68	1026.2	1022.6	8	1	11.3	19.1	No	Yes
2014-05-20	Albury	10.1	20.5	4.2	NA	NA	N	19	E	NNE	6	13	100	68	1023	1020.7	8	8	13.9	19.9	Yes	No
2014-05-21	Albury	9.4	20.3	0	NA	NA	NE	15	NA	SW	0	7	100	77	1025.2	1022.8	8	6	11.9	19.2	No	No
2014-05-22	Albury	8.5	18.9	0.2	NA	NA	SE	19	W	SE	2	13	NA	72	1023.5	1019	8	4	NA	18.5	No	No
2014-05-23	Albury	8.1	20.4	0.2	NA	NA	WNW	19	NE	WNW	6	7	100	80	1017.8	1014.4	3	8	12.2	16.6	No	Yes
2014-05-24	Albury	11	19.1	1.4	NA	NA	NW	22	SW	NW	2	13	100	72	1017.5	1015.7	7	3	13.9	17.9	Yes	No
2014-05-25	Albury	7.7	18.8	0	NA	NA	E	15	NA	SE	0	11	100	77	1020.1	1018	1	2	11.5	18.3	No	No
2014-05-26	Albury	8.8	22.2	0.2	NA	NA	ENE	19	NE	SE	6	7	NA	71	1022.6	1018.7	8	NA	NA	21.2	No	No
2014-05-27	Albury	12.4	17.5	0.6	NA	NA	NNE	63	N	NE	13	20	68	95	1012.2	1006.4	7	8	17.4	14.2	No	Yes
2014-05-28	Albury	10.6	14	36.4	NA	NA	WNW	26	NW	NW	13	15	93	88	1014.4	1015.9	7	8	11.9	13.5	Yes	No
2014-05-29	Albury	8.8	17.5	0.4	NA	NA	SSE	13	S	SSW	6	2	100	64	1025	1023.5	8	1	11	16.5	No	No
2014-05-30	Albury	6.7	18.5	0	NA	NA	SE	15	NA	ESE	0	6	84	59	1026.9	1023.9	1	NA	10.7	17.7	No	No
2014-05-31	Albury	5.5	18.7	0	NA	NA	NE	22	NE	ESE	4	7	98	67	1024.2	1019.4	6	8	10	18.1	No	Yes
2014-06-01	Albury	10	14	8.2	NA	NA	ESE	24	ENE	SSE	9	6	95	95	1018.2	1017.9	8	8	12.7	13.7	Yes	Yes
2014-06-02	Albury	10.1	15.8	2.2	NA	NA	NW	26	ENE	WNW	7	11	99	79	1018.9	1016.8	8	2	11.4	15.2	Yes	No
2014-06-03	Albury	11.4	13.8	0.6	NA	NA	NW	30	NW	NW	15	15	89	82	1019.3	1019	8	8	11.6	13.6	No	Yes
2014-06-04	Albury	11	14.6	1.4	NA	NA	NA	NA	NE	WNW	6	11	100	80	1026.2	1025.6	8	NA	11.8	14.3	Yes	NA
2014-06-05	Albury	6.3	15.6	NA	NA	NA	SE	17	NA	E	0	7	99	77	1029.1	1026.5	NA	8	10.2	15.3	NA	No
2014-06-06	Albury	4.7	16	0.2	NA	NA	SE	20	NA	SSE	0	9	82	54	1029.5	1027.3	NA	NA	9.7	15.5	No	No
2014-06-07	Albury	2.6	16	0	NA	NA	WNW	17	NA	WNW	0	11	86	65	1030.8	1027.7	NA	NA	7.1	14.7	No	No
2014-06-08	Albury	1	14.9	0	NA	NA	SSE	30	N	SSE	2	13	89	54	1030.5	1028.9	NA	NA	6	14.4	No	No
2014-06-09	Albury	1.2	18	0	NA	NA	S	19	S	S	7	11	82	54	1032.1	1029.7	NA	NA	5.8	17.7	No	No
2014-06-10	Albury	2.5	16.8	0	NA	NA	SSE	11	ESE	ESE	2	4	82	61	1033.5	1028.9	NA	NA	7.1	16.1	No	No
2014-06-11	Albury	1.7	14.9	0	NA	NA	SSE	13	NA	SE	0	9	100	70	1028.4	1023	3	NA	6.7	14.8	No	No
2014-06-12	Albury	3.8	16.6	0	NA	NA	ENE	24	NA	ENE	0	15	98	63	1021.2	1017.7	4	NA	7.9	16.3	No	Yes
2014-06-13	Albury	7.9	12.2	3.6	NA	NA	ENE	20	NA	E	0	9	100	100	1016.1	1013.2	8	8	10.3	12.2	Yes	Yes
2014-06-14	Albury	8.2	15.2	17.4	NA	NA	WSW	19	SSW	SSW	7	11	NA	77	1013.8	1011.7	7	7	NA	14.8	Yes	No
2014-06-15	Albury	6.6	16.4	1	NA	NA	W	35	ENE	WSW	4	17	100	53	1015.4	1015.4	7	NA	6.7	16	No	No
2014-06-16	Albury	1.7	11.7	0	NA	NA	WNW	43	NA	N	0	9	100	98	1023.8	1021.8	7	8	5.7	10.6	No	Yes
2014-06-17	Albury	5.7	13.8	6.8	NA	NA	W	22	NW	NA	11	0	95	77	1027.9	1028.7	7	1	8.7	12.2	Yes	No
2014-06-18	Albury	4.2	11.3	0	NA	NA	SE	13	SSE	NA	7	0	100	84	1032.5	1030.2	8	4	6.4	11.2	No	No
2014-06-19	Albury	5.4	11.2	0	NA	NA	SE	17	SSE	SSE	7	6	96	83	1028.4	1024	8	NA	6.9	10.6	No	No
2014-06-20	Albury	3.2	16.5	0	NA	NA	NNW	24	NA	NNW	0	13	100	60	1019.1	1015.8	NA	4	7.3	16	No	No
2014-06-21	Albury	6.9	15.1	0.4	NA	NA	N	17	W	N	2	9	97	75	1020.5	1019.8	8	NA	9.6	13.9	No	No
2014-06-22	Albury	3.6	14.4	0.2	NA	NA	ENE	15	SSE	SE	6	7	100	79	1024.6	1020.5	8	NA	7.3	13.5	No	No
2014-06-23	Albury	5.8	12.2	0	NA	NA	NNE	52	NNE	N	20	28	80	86	1011.3	1003	8	8	11.9	11.9	No	Yes
2014-06-24	Albury	5.7	12.2	8.6	NA	NA	WNW	67	NNW	WNW	24	35	95	70	1004.1	1002.1	8	8	5.8	11.7	Yes	Yes
2014-06-25	Albury	5.8	13.2	7.6	NA	NA	W	48	WNW	WNW	20	22	86	73	1015	1016	8	8	9.8	12.3	Yes	Yes
2014-06-26	Albury	9.2	14.6	1.4	NA	NA	NW	48	NW	WNW	17	20	91	63	1020.1	1019.9	8	NA	11	13.9	Yes	No
2014-06-27	Albury	8.4	14.4	0.4	NA	NA	NNE	33	NNE	NNE	13	20	85	69	1019.7	1013.8	8	NA	10.6	13.3	No	Yes
2014-06-28	Albury	9	12.4	1.4	NA	NA	NW	44	N	NNW	17	24	78	74	1002	998.9	2	7	9.6	10.9	Yes	Yes
2014-06-29	Albury	6.4	10.7	5	NA	NA	NNW	56	NW	WNW	22	20	98	84	1004.9	1006.3	8	8	7.5	10.4	Yes	Yes
2014-06-30	Albury	2	10.1	1.2	NA	NA	W	28	SW	W	6	17	97	73	1019.9	1020.3	1	8	4.9	9.8	Yes	No
2014-07-01	Albury	4.9	11.1	1	NA	NA	WNW	48	NW	WNW	9	11	100	80	1027.8	1028.2	8	8	7.8	10.5	No	No
2014-07-02	Albury	5.5	12.2	0	NA	NA	WSW	20	E	W	6	7	100	78	1030.8	1028.3	8	NA	6.5	12	No	No
2014-07-03	Albury	4.7	13.9	0	NA	NA	ENE	13	NA	NE	0	2	100	68	1028.8	1024.8	7	1	6.1	13.4	No	No
2014-07-04	Albury	3.6	13.9	0.2	NA	NA	NNE	22	E	N	7	15	100	67	1021.8	1017	8	1	4.1	13	No	Yes
2014-07-05	Albury	4.1	11.1	1.8	NA	NA	NW	39	NW	WNW	17	11	93	85	1016.3	1015.9	8	8	8.6	10.4	Yes	No
2014-07-06	Albury	7.2	9.6	0	NA	NA	WNW	33	NW	W	13	19	94	89	1016.2	1015.1	8	8	7.5	8.9	No	No
2014-07-07	Albury	4.8	10.7	0	NA	NA	WNW	19	W	NW	6	6	100	77	1018.4	1016.5	3	8	6.6	10.6	No	No
2014-07-08	Albury	6.1	13.3	0	NA	NA	NE	30	NA	NE	0	17	93	70	1016.7	1011.6	8	8	8.3	12.4	No	Yes
2014-07-09	Albury	5	11.6	3.8	NA	NA	NNE	43	NNE	N	11	13	89	87	1003.2	998.8	7	8	6.9	8.4	Yes	Yes
2014-07-10	Albury	6.7	10.5	9.8	NA	NA	WNW	35	WNW	WNW	19	17	87	91	1008.7	1010.6	3	8	7.8	8.5	Yes	No
2014-07-11	Albury	7.1	11.3	0.4	NA	NA	WNW	28	W	NW	9	13	91	86	1021	1019.5	8	8	7.7	9.9	No	Yes
2014-07-12	Albury	7.4	12.3	4.4	NA	NA	WSW	39	NW	W	9	28	98	59	1019.6	1020.6	8	6	7.8	11.2	Yes	No
2014-07-13	Albury	-0.5	11.8	0	NA	NA	NW	22	NNW	WNW	2	13	100	62	1031.9	1030.5	3	NA	2	11.3	No	No
2014-07-14	Albury	-0.9	12.6	0.2	NA	NA	NNW	13	NNW	ESE	2	9	100	54	1034	1029.8	3	8	3.7	11.9	No	No
2014-07-15	Albury	3.5	11.3	0.2	NA	NA	NE	24	SE	NE	6	13	96	90	1022.7	1018.1	8	8	6	11	No	Yes
2014-07-16	Albury	6	14.2	7.8	NA	NA	NNW	20	N	NNW	9	15	100	69	1014	1013.2	NA	8	9.6	13.3	Yes	Yes
2014-07-17	Albury	8.1	12.4	2	NA	NA	WSW	50	WNW	W	26	22	86	56	1013	1011.7	8	3	8.9	11.6	Yes	Yes
2014-07-18	Albury	3.4	13.2	6.6	NA	NA	W	39	WNW	WSW	20	26	87	50	1017.7	1019.4	NA	NA	5.1	12.8	Yes	No
2014-07-19	Albury	-1.7	15.1	0	NA	NA	WSW	20	SSE	WNW	4	7	93	56	1027.4	1026.4	NA	NA	2.2	14.1	No	No
2014-07-20	Albury	-2.1	13.7	0	NA	NA	SE	13	NA	NW	0	6	90	50	1029	1026.6	NA	NA	2.5	13.3	No	No
2014-07-21	Albury	0.3	13.2	0	NA	NA	S	15	NNE	E	2	6	100	58	1027.5	1024.1	4	1	3.4	12	No	No
2014-07-22	Albury	-1.3	13.8	0.2	NA	NA	SSE	13	NA	SE	0	6	89	54	1026.6	1023.7	NA	NA	3.3	13	No	No
2014-07-23	Albury	-1.5	14.6	0	NA	NA	SE	13	NA	E	0	6	93	63	1026	1021.1	NA	4	3.4	13.8	No	No
2014-07-24	Albury	1	12.4	0	NA	NA	E	20	NA	SE	0	11	96	79	1019.8	1016.4	8	7	5.5	11.6	No	Yes
2014-07-25	Albury	2.2	17.8	1.8	NA	NA	SSW	46	NA	NNW	0	11	100	61	1021	1019.5	8	4	8.1	16.2	Yes	No
2014-07-26	Albury	4.2	13.6	0.2	NA	NA	NW	20	S	WNW	4	9	100	77	1025.4	1023.9	8	7	6.7	13.2	No	No
2014-07-27	Albury	6.7	12.7	0	NA	NA	NNE	15	NNW	NE	7	6	100	83	1027.3	1025.2	8	7	7.6	11.1	No	No
2014-07-28	Albury	2.7	15	0.2	NA	NA	NNE	24	NA	NE	0	17	100	66	1022.5	1018.4	8	1	4.8	14.4	No	No
2014-07-29	Albury	3	16.9	0	NA	NA	NNW	41	NA	NNW	0	22	100	58	1018.4	1015.1	7	7	7.9	15.9	No	No
2014-07-30	Albury	7.9	15.4	0	NA	NA	WNW	43	NW	NNW	24	17	84	78	1017.7	1016.2	8	8	12.9	15	No	No
2014-07-31	Albury	8.9	19.7	0.4	NA	NA	NNW	56	N	NNW	11	30	63	37	1012.1	1003.7	NA	NA	11.8	19.4	No	No
2014-08-01	Albury	4.7	8.7	1	NA	NA	WNW	54	NW	W	13	19	85	81	1010.3	1010.4	8	3	5.9	6.7	No	Yes
2014-08-02	Albury	-1.1	11.5	2.2	NA	NA	W	24	E	NW	4	7	89	56	1029.1	1029.7	NA	NA	3.2	11.2	Yes	No
2014-08-03	Albury	-1.7	12.7	0.2	NA	NA	SE	15	NA	ESE	0	9	84	44	1035.5	1032.6	NA	NA	2.6	12	No	No
2014-08-04	Albury	-1.8	14	0	NA	NA	NNW	13	NA	SSW	0	6	79	48	1035.6	1032	NA	NA	3.5	12.8	No	No
2014-08-05	Albury	-2.8	13.5	0	NA	NA	WNW	24	ESE	W	6	13	94	56	1035.9	1032.6	6	NA	2.2	13	No	No
2014-08-06	Albury	0.1	10.5	0.2	NA	NA	ESE	11	S	S	2	2	100	81	1035	1031.5	8	8	3.7	10	No	No
2014-08-07	Albury	3.6	14.6	0	NA	NA	NW	26	NA	WNW	0	11	92	63	1032.2	1029.4	8	8	8.8	13.4	No	No
2014-08-08	Albury	2	13.8	0	NA	NA	SSE	13	ENE	E	6	7	100	73	1032.6	1030.3	8	8	6.7	13	No	No
2014-08-09	Albury	1.7	14.2	0	NA	NA	NNW	17	ENE	SSE	4	4	100	64	1031.6	1027.5	8	8	6.6	14	No	No
2014-08-10	Albury	5.5	14.6	0	NA	NA	W	39	SW	WSW	2	24	95	49	1023.3	1022.3	2	1	9	13.3	No	No
2014-08-11	Albury	-1.3	12	0.2	NA	NA	W	20	SSE	SW	6	2	81	41	1029	1027.3	7	6	4.6	11.5	No	No
2014-08-12	Albury	-1.7	14.1	0	NA	NA	SE	22	SE	SSE	9	7	65	35	1032.5	1030.1	NA	NA	5.2	12.7	No	No
2014-08-13	Albury	-1.5	14.6	0	NA	NA	SSE	24	S	S	6	11	76	42	1035	1032.3	NA	NA	4.5	13.5	No	No
2014-08-14	Albury	-0.7	16.2	0	NA	NA	SE	13	NA	SE	0	4	79	48	1035.9	1032.8	NA	NA	6.1	15.6	No	No
2014-08-15	Albury	0.3	17	0	NA	NA	SE	19	ESE	ESE	6	6	83	51	1031.7	1025.7	NA	NA	7	15.9	No	No
2014-08-16	Albury	0.9	15.3	0	NA	NA	E	15	NE	SSE	4	6	87	64	1022.7	1018.1	2	8	7.1	15.1	No	No
2014-08-17	Albury	6.6	11.6	0	NA	NA	SSW	22	SE	SSW	9	13	75	89	1013.9	1011.5	8	8	10.6	11.5	No	Yes
2014-08-18	Albury	7.6	18.3	6.6	NA	NA	SSE	30	S	SSE	6	20	81	52	1013.6	1013.2	7	8	11.1	17.5	Yes	No
2014-08-19	Albury	4	18.7	0	NA	NA	SW	52	NA	SSW	0	7	86	54	1020.8	1019.8	4	6	10.3	17.4	No	No
[truncated: 143,461 more rows]
