# Supplementary material for: A new machine learning method for rainfall classification: temporal random tree
Source: PeerJ Comput Sci. 2025 Jul 14;11:e3022. doi: 10.7717/peerj-cs.3022 (PMC12453857; doi:10.7717/peerj-cs.3022)
Supplement: Supplemental Information 2 [file peerj-cs-11-3022-s002.zip › code.cs]

// Copyright Header - Temporal Random Tree (TRT)
// Copyright (C) 2025 Bita GHASEMKHANI

using System;
using System.Collections.Generic;
using System.IO;

namespace TRT
{
    class Program
    {           
        static List<int>[] results = new List<int>[26];
        static List<int> actual = new List<int>();
        static int size = 10;
        public static PerformanceMeasure RT(string datasetName)
        {             
            weka.core.Instances insts = new weka.core.Instances(new java.io.FileReader("datasets\\" + datasetName + ".arff"));
            insts.setClassIndex(insts.numAttributes() - 1);      
            int trainSize = insts.numInstances() * 75 / 100;
            int testSize = insts.numInstances() - trainSize;
            weka.core.Instances trainData = new weka.core.Instances(insts, 0, trainSize);
            weka.core.Instances testData = new weka.core.Instances(insts, trainSize, testSize);
                                                                                                  
            weka.classifiers.trees.RandomTree cl = new weka.classifiers.trees.RandomTree(); 
            weka.classifiers.Evaluation eval = new weka.classifiers.Evaluation(insts);
            
            cl.buildClassifier(trainData);
            eval.evaluateModel(cl, testData);

            PerformanceMeasure pm = new PerformanceMeasure();
            pm.Accuracy = (1 - eval.errorRate()) * 100;
            pm.Precision = eval.weightedPrecision();
            pm.Recall = eval.weightedRecall();
            pm.FMeasure = eval.weightedFMeasure();

            return pm; 
        }

        public static PerformanceMeasure TRT(string datasetName)
        {              
            weka.core.Instances insts = new weka.core.Instances(new java.io.FileReader("datasets\\" + datasetName + ".arff")); 
            insts.setClassIndex(insts.numAttributes() - 1);     
            int trainSize = insts.numInstances() * 75 / 100;
            int testSize = insts.numInstances() - trainSize;
            weka.core.Instances trainData = new weka.core.Instances(insts, 0, trainSize);           
            weka.core.Instances testData = new weka.core.Instances(insts, trainSize, testSize);
                                                                                         
            for (int i = 0; i < results.Length; i++)
            {
                results[i] = new List<int>();
                results[i].Clear();
            }
            actual.Clear();
          
            int part = trainData.numInstances() / size;  
            weka.classifiers.Classifier[] clList = new weka.classifiers.Classifier[size+1];
                  
            for (int j = 1; j <= size; j++)
            {
                weka.core.Instances subset = new weka.core.Instances(trainData, part * (j-1), part);                         
                subset.setClassIndex(subset.numAttributes() - 1);   
                weka.classifiers.trees.RandomTree cl = new weka.classifiers.trees.RandomTree();    
                cl.buildClassifier(subset);
                clList[j] = cl;
            }

            for (int i = 0; i < testData.numInstances(); i++)
            {
                int m = 0;
                for (int j = 1; j <= size; j++)
                {
                    double predictedClass = clList[j].classifyInstance(testData.instance(i));

                    for (int k = 0; k < Math.Sqrt(j); k++) 
                    {
                        results[m].Add((int)predictedClass);
                        m++;
                    }
                }
                actual.Add((int)testData.instance(i).classValue());
            }
            
            PerformanceMeasure pm = MajorityVoting(testData.numInstances(), insts.numClasses(), 26); 
            return pm;
        }                           

        public static PerformanceMeasure MajorityVoting(int numberofinstances, int numberofclasses, int ensembleSize)
        {         
            int[,] confusionMtrx = new int[numberofclasses, numberofclasses];
            
            for (int i = 0; i < numberofinstances; i++)
            {
                int[] classes = new int[numberofclasses];
                for (int j = 0; j < ensembleSize; j++)
                {
                    int result = results[j][i];
                    classes[result] = classes[result] + 1;
                }

                int decision = 0;
                double max = 0;

                for (int j = 0; j < classes.Length; j++)
                {
                    if (classes[j] >= max)
                    {
                        max = classes[j];
                        decision = j;
                    }
                }

              confusionMtrx[actual[i], decision] = confusionMtrx[actual[i], decision] + 1;
            }
            PerformanceMeasure pm = new PerformanceMeasure();
            pm = CalculateWeightedPerformanceMeasure(confusionMtrx, numberofinstances, numberofclasses);
           
            return pm;
        }
                   
        public static PerformanceMeasure CalculateWeightedPerformanceMeasure(int[,] confusionMtrx, int numberofinstances, int numberofclasses)
        {                    
            double tp, fp, fn;
            double precision, recall;
            double sumPrecision = 0, sumRecall = 0;
            double numInsPrecision = 0, numInsRecall = 0;               
            double sumTp = 0;     

            for (int i = 0; i < numberofclasses; i++)
            {
                tp = 0; fp = 0; fn = 0; 
                double classInsCount = 0;
                for (int j = 0; j < numberofclasses; j++)
                {
                    if (i == j)
                    {
                        tp = confusionMtrx[i, j];
                        sumTp = sumTp + tp;
                    }
                    else
                    {
                        fp = fp + confusionMtrx[j, i];
                        fn = fn + confusionMtrx[i, j];
                    }
                    classInsCount = classInsCount + confusionMtrx[i, j];
                }
                if ((tp + fp) != 0)
                {
                    precision = tp / (tp + fp);
                    numInsPrecision = numInsPrecision + classInsCount;
                }
                else
                    precision = 0;
                if ((tp + fn != 0))
                {
                    recall = tp / (tp + fn);
                    numInsRecall = numInsRecall + classInsCount;
                }
                else
                    recall = 0;

                sumPrecision = sumPrecision + (classInsCount * precision);
                sumRecall = sumRecall + (classInsCount * recall);
            }
            PerformanceMeasure pm = new PerformanceMeasure();
            pm.Precision = sumPrecision / numInsPrecision;
            pm.Recall = sumRecall / numInsRecall;
            pm.Accuracy = Math.Round((((double)sumTp / numberofinstances) * 100), 2);

            return pm;
        }

        static string[] datasetNames = { "weatherAUS", "Adelaide", "Albany", "Albury", "AliceSprings", "BadgerysCreek", "Ballarat", "Bendigo", "Brisbane", "Cairns", "Canberra", "Cobar", "CoffsHarbour", "Dartmoor", "Darwin", "GoldCoast", "Hobart", "Katherine", "Launceston", "Melbourne", "MelbourneAirport", "Mildura", "Moree", "MountGambier", "MountGinini", "Newcastle", "Nhil", "NorahHead", "NorfolkIsland", "Nuriootpa", "PearceRAAF", "Penrith", "Perth", "PerthAirport", "Portland", "Richmond", "Sale", "SalmonGums", "Sydney", "SydneyAirport", "Townsville", "Tuggeranong", "Uluru", "WaggaWagga", "Walpole", "Watsonia", "Williamtown", "Witchcliffe", "Wollongong", "Woomera" };

        static void Main(string[] args)
        {
            Console.SetBufferSize(10000, 100);
            Console.WriteLine("                  Accuracy     Precision     Recall        F-Measure");
            Console.WriteLine("Dataset           RT    TRT    RT     TRT    RT     TRT    RT     TRT");
        
            for (int i = 0; i < datasetNames.Length; i++)
            {
                PerformanceMeasure rt = RT(datasetNames[i]);
                PerformanceMeasure trt = TRT(datasetNames[i]);

                Console.Write(datasetNames[i]);
                Console.SetCursorPosition(18, i + 2);

                Console.WriteLine(String.Format("{0:0.00}", rt.Accuracy) + "\t"
                                + String.Format("{0:0.00}", trt.Accuracy) + "  "
                                + String.Format("{0:0.000}", rt.Precision) + "  "
                                + String.Format("{0:0.000}", trt.Precision) + "  "
                                + String.Format("{0:0.000}", rt.Recall) + "  "
                                + String.Format("{0:0.000}", trt.Recall) + "  "
                                + String.Format("{0:0.000}", ((2 * rt.Precision * rt.Recall) / (rt.Precision + rt.Recall))) + "  "
                                + String.Format("{0:0.000}", ((2 * trt.Precision * trt.Recall) / (trt.Precision + trt.Recall))));
            }
            Console.ReadLine();
        }
    }
}
